# Supplementary material for: REGULATOR: a database of metazoan transcription factors and maternal factors for developmental studies
Source: BMC Bioinformatics. 2015 Apr 10;16:114. doi: 10.1186/s12859-015-0552-x (PMC4411712; doi:10.1186/s12859-015-0552-x)
Supplement: Additional file 1: — Collected known representative Pfam IDs of transcription factors. Note: GO:0003700: sequence-specific DNA binding transcription factor activity. GO:0000981: sequence-specific DNA binding RNA polymerase II transcription factor activity. GO:0000982: RNA polymerase II core promoter proximal region sequence-specific DNA binding transcription factor activity. [file 12859_2015_552_MOESM1_ESM.xls]

## Sheet: Table S1
Additional file 1. Collected known representative Pfam IDs of transcription factors.
Pfam acc	Pfam ID	Pfam description	GO ID
PF00046	Homeobox	Homeobox domain	GO:0003700
PF00104	Hormone_recep	Ligand-binding domain of nuclear hormone receptor	GO:0003700
PF00105	zf-C4	Zinc finger, C4 type (two domains)	GO:0003700
PF00157	Pou	Pou domain - N-terminal to homeobox domain	GO:0003700
PF00170	bZIP_1	bZIP transcription factor	GO:0003700
PF00172	Zn_clus	Fungal Zn(2)-Cys(6) binuclear cluster domain	GO:0000981
PF00178	Ets	Ets-domain	GO:0003700
PF00250	Fork_head	Fork head domain	GO:0003700
PF00320	GATA	GATA zinc finger	GO:0003700
PF00447	HSF_DNA-bind	HSF-type DNA-binding	GO:0003700
PF00554	RHD	Rel homology domain (RHD)	GO:0003700
PF00853	Runt	Runt domain	GO:0003700
PF00859	CTF_NFI	Runt domain	GO:0003700
PF00907	T-box	T-box	GO:0003700
PF01017	STAT_alpha	STAT protein, all-alpha domain	GO:0003700
PF01056	Myc_N	Myc amino-terminal region	GO:0003700
PF01166	TSC22	TSC-22/dip/bun family	GO:0003700
PF01285	TEA	TEA/ATTS domain family	GO:0003700
PF01422	zf-NF-X1	NF-X1 type zinc finger	GO:0003700
PF01530	zf-C2HC	Zinc finger, C2HC type	GO:0003700
PF02023	SCAN	SCAN domain	GO:0003700
PF02045	CBFB_NFYA	CCAAT-binding transcription factor (CBF-B/NF-YA) subunit B	GO:0003700
PF02200	STE	STE like transcription factor	GO:0003700
PF02319	E2F_TDP	E2F/DP family winged-helix DNA-binding domain	GO:0003700
PF02864	STAT_bind	STAT protein, DNA binding domain	GO:0003700
PF02865	STAT_int	STAT protein, protein interaction domain	GO:0003700
PF03529	TF_Otx	Otx1 transcription factor	GO:0003700
PF03792	PBC	PBC domain	GO:0003700
PF04621	ETS_PEA3_N	PEA3 subfamily ETS-domain transcription factor N terminal domain	GO:0003700
PF06546	Vert_HS_TF	Vertebrate heat shock transcription factor	GO:0003700
PF06621	SIM_C	Single-minded protein C-terminus	GO:0003700
PF07531	TAFH	NHR1 homology to TAF	GO:0003700
PF07716	bZIP_2	Basic region leucine zipper	GO:0003700
PF09270	BTD	Beta-trefoil DNA-binding domain	GO:0000982
PF09271	LAG1-DNAbind	LAG1, DNA binding	GO:0003700
PF10401	IRF-3	Interferon-regulatory factor 3	GO:0003700
PF12162	STAT1_TAZ2bind	STAT1 TAZ2 binding domain	GO:0003700
Note: GO:0003700: sequence-specific DNA binding transcription factor activity. GO:0000981: sequence-specific DNA binding RNA polymerase II transcription factor activity. GO:0000982: RNA polymerase II core promoter proximal region sequence-specific DNA binding transcription factor activity.
