# Supplementary material for: REGULATOR: a database of metazoan transcription factors and maternal factors for developmental studies
Source: BMC Bioinformatics. 2015 Apr 10;16:114. doi: 10.1186/s12859-015-0552-x (PMC4411712; doi:10.1186/s12859-015-0552-x)
Supplement: Additional file 3: — Selected representative features for the four categories. [file 12859_2015_552_MOESM3_ESM.xls]

## Sheet: 4666 FEATURES
Additional file S3. Selected representative features for the four categories.
group	#rank	feature	MWD	ENZ	MEM	OTS	TFS
TFS	1	PF00096	0.525183	0.0537306	0.054337	0.0720817	0.585233
TFS	2	PF13465	0.50811	0.0533368	0.0532256	0.0669385	0.565944
TFS	3	PF13894	0.507689	0.0558221	0.0538005	0.0717238	0.568138
TFS	4	PF13912	0.395358	0.0471367	0.0522302	0.0604775	0.44864
TFS	5	PF12171	0.359107	0.0566947	0.06153	0.0834258	0.426323
TFS	6	PF00046	0.26786	0.0494506	0.0644977	0	0.305842
TFS	7	PF09723	0.256136	0.0430695	0.0500634	0.0472189	0.30292
TFS	8	PF01352	0.253393	0.0480862	0.0552103	0.0629844	0.30882
MEM	9	PF00001	0.248056	0.0483368	0.274933	0.0322934	0
TFS	10	GO:0003700	0.206053	0.0335412	0.0458669	0	0.232522
MEM	11	PF13853	0.19878	0.0372056	0.222701	0.0345559	0
TFS	12	PF12874	0.197132	0.0607384	0.0629207	0.0837039	0.266253
MEM	13	PF10320	0.190946	0.0415938	0.20481	0	0
ENZ	14	PF00069	0.188647	0.263972	0.111764	0.058517	0.0556932
TFS	15	GO:0043565	0.187096	0	0.0445635	0.04705	0.217634
ENZ	16	PF07714	0.185874	0.26037	0.112382	0.0553914	0.0557159
TFS	17	PF01286	0.178693	0.0420339	0.0487274	0.0567081	0.227849
TFS	18	PF00104	0.178628	0	0.0476793	0	0.194521
TFS	19	PF00105	0.176568	0	0.047504	0	0.192403
TFS	20	PF05920	0.173	0	0.0503271	0	0.189776
TFS	21	PF00250	0.170548	0	0.0440441	0	0.185229
TFS	22	PF00010	0.17004	0.0441017	0.0510678	0.0692048	0.224832
TFS	23	PF02023	0.163679	0.0401698	0.0431827	0	0.191463
TFS	24	GO:0006355	0.163283	0.0717155	0.0627882	0.0961869	0.24018
TFS	25	PF12760	0.161446	0.0451809	0.0475281	0.0428008	0.206616
MEM	26	PF07686	0.159751	0.0757304	0.228954	0.089789	0.0420897
MEM	27	PF07690	0.158813	0.0457038	0.174048	0	0
TFS	28	PF00170	0.15572	0.034743	0.0545112	0	0.185472
TFS	29	PF07975	0.154748	0.0409331	0.0468668	0.0408313	0.197625
TFS	30	PF07716	0.154355	0.0347907	0.0544586	0	0.184105
MEM	31	PF13895	0.150628	0.0804658	0.220688	0.0858123	0.0439008
ENZ	32	PF14531	0.146026	0.203152	0.0753028	0.0393931	0.0566812
MEM	33	PF13927	0.143843	0.0787454	0.211044	0.0792218	0.043638
MEM	34	PF07679	0.143707	0.0814552	0.213979	0.0868011	0.0425611
MEM	35	PF00047	0.139034	0.0778897	0.207412	0.0853174	0.0419246
MEM	36	PF07885	0.137189	0	0.137189	0	0
TFS	37	PF00178	0.136651	0.0384096	0.0442433	0	0.164202
MEM	38	PF10328	0.135475	0.0375769	0.148001	0	0
MEM	39	GO:0004930	0.135345	0	0.148238	0.0386781	0
TFS	40	PF00320	0.133465	0.0403963	0.0430721	0	0.161288
TFS	41	PF09011	0.132207	0.0497957	0.0473265	0.0615464	0.185097
MEM	42	GO:0007186	0.131461	0	0.148578	0.0513506	0
MEM	43	PF00083	0.130796	0.0428967	0.145095	0	0
MEM	44	PF05296	0.129786	0	0.129786	0	0
MEM	45	PF00520	0.129112	0.0599388	0.160814	0.0351672	0
TFS	46	PF00505	0.128479	0.0652134	0.047231	0.0631975	0.187026
TFS	47	PF05605	0.12722	0.0711271	0.0441022	0.0663315	0.187741
TFS	48	PF15631	0.12709	0.038142	0.0460322	0.0411883	0.168877
TFS	49	PF00157	0.125736	0	0.0387538	0	0.138654
MEM	50	PF00008	0.125692	0.0662688	0.168362	0.0617418	0
TFS	51	PF00907	0.125036	0.0363162	0.0438055	0	0.151743
TFS	52	PF02892	0.124781	0.0408959	0.0455406	0.0586255	0.173135
TFS	53	PF10401	0.124485	0	0.0406386	0	0.138031
TFS	54	GO:0003707	0.123837	0	0.0441503	0	0.138553
TFS	55	GO:0043401	0.123837	0	0.0441503	0	0.138553
TFS	56	PF03131	0.123215	0.0354999	0.0533727	0.0399042	0.166141
TFS	57	PF14353	0.122274	0	0.0409668	0.0446547	0.150815
TFS	58	PF01722	0.122115	0.0349929	0.0522348	0.0661012	0.173225
ENZ	59	PF06293	0.121965	0.154153	0.053591	0.0429744	0
TFS	60	PF02319	0.121886	0	0.0408602	0	0.135506
TFS	61	PF00554	0.121871	0	0.0433742	0	0.136329
MEM	62	PF13903	0.120512	0.0345265	0.132021	0	0
MEM	63	PF13347	0.119399	0	0.119399	0	0
TFS	64	PF13451	0.118385	0.0437859	0.0388419	0.0498275	0.162537
MEM	65	PF07562	0.118069	0	0.12961	0.0346219	0
MEM	66	PF00822	0.118069	0.0346934	0.129634	0	0
TFS	67	PF13909	0.117838	0.045638	0.0443586	0.070241	0.17125
TFS	68	PF08790	0.115756	0.0449449	0.0368237	0.0653819	0.164807
TFS	69	PF09237	0.115032	0.0389588	0.0349955	0.0452196	0.154757
MEM	70	PF10323	0.114724	0.0431296	0.1291	0	0
TFS	71	PF09538	0.114508	0.0466245	0.0374605	0.0440941	0.157234
ENZ	72	PF00433	0.114504	0.130445	0.0478232	0	0
MEM	73	PF12698	0.113981	0	0.113981	0	0
MEM	74	PF00002	0.113974	0.0458279	0.140551	0.0339025	0
TFS	75	PF14149	0.113911	0	0	0.0458441	0.129192
MEM	76	PF03137	0.112898	0	0.112898	0	0
MEM	77	PF03402	0.112698	0	0.12437	0.0350156	0
TFS	78	PF00447	0.11268	0	0.0431614	0	0.127067
ENZ	79	PF14398	0.112486	0.112486	0	0	0
MEM	80	PF00664	0.111958	0.0441407	0.126672	0	0
MEM	81	PF00003	0.111361	0	0.136804	0.0341378	0.0421923
MEM	82	PF00028	0.111274	0.0494965	0.152856	0.0401474	0.0351048
TFS	83	PF02864	0.111091	0	0.0371519	0	0.123475
MEM	84	PF08016	0.111002	0.0661259	0.133044	0	0
TFS	85	PF05495	0.110313	0	0.0438452	0.0640139	0.146266
TFS	86	PF04516	0.110224	0	0.0372282	0	0.122633
MEM	87	GO:0050909	0.109783	0	0.109783	0	0
TFS	88	PF03826	0.109767	0	0.0362667	0.0374147	0.134328
MEM	89	PF02932	0.109576	0.0344467	0.133179	0	0.0363646
TFS	90	PF02376	0.109046	0	0.0466657	0	0.124601
TFS	91	PF00859	0.10899	0	0	0	0.10899
TFS	92	PF01017	0.108909	0	0.0402397	0	0.122323
ENZ	93	PF13423	0.108762	0.146207	0.0648661	0.0474695	0
MEM	94	PF00999	0.10874	0	0.10874	0	0
TFS	95	PF00605	0.108589	0	0.0389647	0.0422863	0.135673
TFS	96	PF02865	0.108584	0	0.0402734	0	0.122008
OTS	97	PF02883	0.108573	0	0	0.108573	0
ENZ	98	PF01636	0.108257	0.152818	0.0654582	0.0682224	0
TFS	99	PF10524	0.108233	0	0	0	0.108233
ENZ	100	PF02770	0.107917	0.123557	0.0469188	0	0
TFS	101	PF08558	0.107716	0	0	0	0.107716
MEM	102	PF01699	0.10753	0	0.10753	0	0
OTS	103	PF02437	0.106702	0	0	0.106702	0
MEM	104	GO:0007602	0.106537	0	0.106537	0	0
TFS	105	PF06546	0.106232	0	0	0	0.106232
ENZ	106	PF03133	0.106091	0.123228	0.051411	0	0
MEM	107	PF08449	0.106051	0	0.106051	0	0
TFS	108	PF01448	0.105827	0	0.0432688	0.0486162	0.136455
TFS	109	PF14369	0.105534	0.063996	0.0389062	0.0507952	0.156767
TFS	110	GO:0009954	0.105382	0	0	0	0.105382
MEM	111	PF07565	0.104829	0	0.104829	0	0
TFS	112	PF01166	0.104659	0	0.0539541	0	0.122644
MEM	113	GO:0022857	0.104554	0	0.104554	0	0
TFS	114	PF03615	0.104349	0	0	0	0.104349
ENZ	115	PF07717	0.103889	0.119541	0.0469555	0	0
MEM	116	PF08266	0.103306	0.0341348	0.138045	0.034064	0.0360172
TFS	117	PF07649	0.103243	0.0598198	0.0473523	0.04641	0.154437
TFS	118	PF02257	0.103196	0	0.0395626	0.0378353	0.128995
MEM	119	PF13536	0.103158	0	0.103158	0	0
ENZ	120	PF00781	0.103144	0.122233	0.0572654	0	0
TFS	121	PF12533	0.103106	0	0	0	0.103106
ENZ	122	PF02771	0.102929	0.117496	0.043701	0	0
MEM	123	PF10326	0.102892	0	0.102892	0	0
MEM	124	PF06512	0.102622	0	0.102622	0	0
TFS	125	PF03957	0.102622	0	0	0	0.102622
MEM	126	GO:0007156	0.102533	0	0.117088	0.0436647	0
MEM	127	PF12947	0.102438	0.0620466	0.141431	0.0549302	0
MEM	128	PF08441	0.10231	0	0.11517	0.0385801	0
TFS	129	PF02820	0.1022	0	0.0388065	0.0587736	0.134727
MEM	130	GO:0004984	0.102165	0	0.102165	0	0
MEM	131	GO:0050911	0.102165	0	0.102165	0	0
ENZ	132	PF09334	0.102152	0.116076	0.0417694	0	0
TFS	133	PF03604	0.101995	0.0436094	0.0437312	0.0564104	0.149912
MEM	134	PF00335	0.101965	0.0391699	0.127478	0.0373683	0
TFS	135	GO:0004887	0.101958	0	0	0	0.101958
TFS	136	PF12417	0.101875	0	0	0.0392532	0.11496
TFS	137	GO:0007498	0.101789	0	0	0	0.101789
MEM	138	PF00053	0.10175	0.0401421	0.130738	0.0468215	0
ENZ	139	PF01163	0.101687	0.132072	0.0529881	0.0381664	0
TFS	140	PF13293	0.101446	0	0	0	0.101446
MEM	141	PF07810	0.101413	0	0.101413	0	0
ENZ	142	PF00133	0.101136	0.115101	0.0418954	0	0
OTS	143	PF01500	0.100892	0.0434005	0	0.115358	0
TFS	144	GO:0021757	0.100744	0	0	0	0.100744
TFS	145	GO:0021758	0.100744	0	0	0	0.100744
ENZ	146	PF00579	0.100434	0.100434	0	0	0
MEM	147	PF10327	0.100062	0	0.100062	0	0
TFS	148	PF12598	0.100017	0	0	0	0.100017
MEM	149	PF00654	0.0998905	0	0.0998905	0	0
TFS	150	GO:0046983	0.0998658	0.0366427	0.0442815	0.0530347	0.144519
TFS	151	PF00853	0.0996694	0	0.0412854	0	0.113431
TFS	152	PF09271	0.0996435	0	0	0	0.0996435
ENZ	153	PF08926	0.0996013	0.0996013	0	0	0
MEM	154	PF12781	0.0995514	0	0.114768	0.0456488	0
MEM	155	PF00375	0.0995089	0	0.0995089	0	0
OTS	156	PF13885	0.0994347	0.0360611	0.0416774	0.125348	0
MEM	157	PF00474	0.0992559	0	0.112036	0	0.0383392
TFS	158	PF01285	0.0991432	0	0.0383317	0	0.11192
MEM	159	PF10319	0.0990843	0	0.0990843	0	0
ENZ	160	PF04571	0.0987331	0.0987331	0	0	0
ENZ	161	PF10534	0.0983192	0.0983192	0	0	0
TFS	162	GO:0051262	0.0982784	0	0	0	0.0982784
OTS	163	PF12075	0.0982103	0	0	0.0982103	0
TFS	164	PF01530	0.0981451	0.0530573	0.0394178	0	0.12897
MEM	165	PF01027	0.0981317	0	0.0981317	0	0
MEM	166	PF08395	0.0980187	0	0.0980187	0	0
MEM	167	PF01758	0.0980187	0	0.0980187	0	0
MEM	168	PF00029	0.0979774	0	0.110806	0	0.038485
TFS	169	PF14690	0.0978773	0	0	0.0450826	0.112905
ENZ	170	PF00632	0.0977304	0.133511	0.0582449	0.0490976	0
OTS	171	PF02179	0.0975956	0	0	0.0975956	0
ENZ	172	PF09127	0.0975365	0.0975365	0	0	0
MEM	173	PF10582	0.0975297	0	0.110375	0	0.0385371
MEM	174	PF06623	0.0974047	0	0.0974047	0	0
MEM	175	PF12832	0.0972481	0	0.0972481	0	0
MEM	176	GO:0008643	0.0971693	0	0.0971693	0	0
ENZ	177	PF00278	0.0969465	0.0969465	0	0	0
MEM	178	PF12661	0.0969204	0.0560598	0.134773	0.0574994	0
TFS	179	PF05864	0.09681	0	0	0	0.09681
ENZ	180	PF00305	0.0967286	0.108911	0.036547	0	0
ENZ	181	PF02574	0.0967204	0.0967204	0	0	0
MEM	182	GO:0022891	0.0966894	0	0.0966894	0	0
MEM	183	PF13631	0.0966894	0	0.0966894	0	0
TFS	184	PF03166	0.0965349	0	0.0455881	0.0412211	0.125471
MEM	185	PF00055	0.0965185	0	0.112119	0.0468008	0
MEM	186	PF00909	0.0964037	0	0.0964037	0	0
OTS	187	PF08776	0.0963774	0	0	0.0963774	0
TFS	188	GO:0090003	0.0963687	0	0	0	0.0963687
TFS	189	GO:0045720	0.0963687	0	0	0	0.0963687
TFS	190	GO:0030521	0.0963687	0	0	0	0.0963687
TFS	191	GO:0042327	0.0963687	0	0	0	0.0963687
TFS	192	GO:0004882	0.0963687	0	0	0	0.0963687
TFS	193	PF09667	0.0963687	0	0	0	0.0963687
TFS	194	GO:2001237	0.0963687	0	0	0	0.0963687
MEM	195	PF00357	0.0963625	0	0.0963625	0	0
OTS	196	PF07815	0.0963032	0	0	0.0963032	0
MEM	197	PF00020	0.0962806	0	0.114181	0.0537016	0
MEM	198	GO:0015574	0.0962799	0	0.0962799	0	0
MEM	199	GO:0015771	0.0962799	0	0.0962799	0	0
MEM	200	PF01825	0.0962754	0.0576456	0.128868	0.0401315	0
MEM	201	PF00916	0.0961381	0.0366157	0.108343	0	0
MEM	202	PF02931	0.0960583	0.0343661	0.134213	0.0438221	0.0362748
MEM	203	PF00209	0.0959704	0.0378886	0.122599	0.0419987	0
TFS	204	PF04621	0.0959666	0	0.0386986	0	0.108866
TFS	205	PF09247	0.0959166	0	0	0	0.0959166
MEM	206	PF00324	0.0957848	0.0378563	0.122969	0	0.0436976
MEM	207	GO:0050896	0.0957469	0	0.127916	0.0569235	0.0395834
MEM	208	PF00032	0.0957336	0	0.0957336	0	0
TFS	209	GO:0048264	0.0956863	0	0	0	0.0956863
OTS	210	PF02926	0.0956218	0	0	0.0956218	0
MEM	211	PF12780	0.0956079	0	0.114283	0.0560256	0
ENZ	212	PF00441	0.0954643	0.122441	0.0446404	0.0362908	0
TFS	213	GO:0030509	0.0954531	0	0	0	0.0954531
MEM	214	PF10242	0.0954326	0	0.0954326	0	0
ENZ	215	PF00613	0.0953213	0.109084	0.0412869	0	0
TFS	216	PF07710	0.0953082	0	0.0387779	0	0.108234
TFS	217	GO:0004883	0.0952168	0	0	0	0.0952168
TFS	218	GO:0043402	0.0952168	0	0	0	0.0952168
TFS	219	GO:0042921	0.0952168	0	0	0	0.0952168
MEM	220	PF05653	0.0951705	0	0.0951705	0	0
MEM	221	PF12777	0.095159	0	0.114404	0.0577346	0
MEM	222	PF04142	0.0950823	0	0.0950823	0	0
MEM	223	GO:0070098	0.095038	0	0.095038	0	0
MEM	224	PF13385	0.0948481	0.0610557	0.135821	0.0618644	0
MEM	225	PF13882	0.0948151	0	0.0948151	0	0
ENZ	226	PF01189	0.0947538	0.109383	0.043888	0	0
MEM	227	PF12775	0.0947445	0	0.113563	0.0564544	0
TFS	228	PF12497	0.0947348	0	0	0	0.0947348
TFS	229	PF00866	0.0947348	0	0	0	0.0947348
OTS	230	PF12882	0.0946715	0	0	0.0946715	0
OTS	231	PF12881	0.0945081	0	0	0.0945081	0
ENZ	232	PF00387	0.0944969	0.121539	0.0447588	0.036369	0
ENZ	233	PF02540	0.0944644	0.0944644	0	0	0
MEM	234	PF08725	0.0944524	0	0.0944524	0	0
ENZ	235	PF00388	0.0944496	0.125048	0.049715	0.0420796	0
TFS	236	PF03792	0.0943707	0	0.0419819	0	0.108365
TFS	237	PF12444	0.0942172	0	0.0389119	0	0.107188
ENZ	238	PF00676	0.094214	0.10887	0.0439691	0	0
ENZ	239	PF00623	0.094205	0.094205	0	0	0
TFS	240	PF07531	0.094165	0.0418185	0.0402904	0	0.121535
TFS	241	PF10403	0.0941435	0	0.0406431	0.0683583	0.130477
ENZ	242	PF12202	0.0941284	0.107945	0.0414499	0	0
TFS	243	PF04814	0.0941022	0	0.0420193	0	0.108109
TFS	244	PF02791	0.0940932	0	0.0434911	0.0451525	0.123641
MEM	245	PF13520	0.094085	0.0381219	0.120287	0	0.040485
TFS	246	GO:0030238	0.0939863	0	0	0	0.0939863
TFS	247	PF04054	0.0939863	0	0	0	0.0939863
MEM	248	PF12003	0.093951	0	0.107748	0.0413923	0
MEM	249	GO:0004950	0.0939412	0	0.0939412	0	0
OTS	250	PF15255	0.093924	0	0	0.093924	0
ENZ	251	PF04408	0.0938998	0.122039	0.0481203	0.0362978	0
OTS	252	GO:0060271	0.093839	0	0	0.093839	0
ENZ	253	GO:0006096	0.0938195	0.126852	0.0587891	0.0403099	0
ENZ	254	PF00152	0.0937496	0.107584	0.0415026	0	0
MEM	255	PF03151	0.0937351	0.0396883	0.106965	0	0
TFS	256	PF02155	0.0937295	0	0	0	0.0937295
ENZ	257	PF04997	0.0936745	0.0936745	0	0	0
OTS	258	PF00836	0.0936676	0	0	0.0936676	0
MEM	259	PF01733	0.0935598	0	0.0935598	0	0
OTS	260	PF15477	0.0934945	0	0	0.0934945	0
MEM	261	PF00955	0.0934856	0	0.105764	0.0368362	0
TFS	262	GO:0070324	0.0934689	0	0	0	0.0934689
TFS	263	PF12374	0.0934689	0	0	0	0.0934689
OTS	264	PF14160	0.0934074	0	0	0.0934074	0
ENZ	265	GO:0000015	0.093403	0.093403	0	0	0
ENZ	266	GO:0004634	0.093403	0.093403	0	0	0
TFS	267	PF03165	0.0933714	0.0375994	0.0425475	0.0375135	0.132592
MEM	268	PF01284	0.0933399	0.0433521	0.120272	0	0.0374451
MEM	269	PF00207	0.093332	0	0.10911	0.047334	0
MEM	270	PF14798	0.0932681	0	0.0932681	0	0
MEM	271	PF00129	0.0932491	0	0.12431	0.0532082	0.0399746
TFS	272	PF12842	0.0932043	0	0	0	0.0932043
MEM	273	PF05978	0.0931698	0	0.0931698	0	0
OTS	274	PF07004	0.0931633	0	0.0396611	0.106384	0
TFS	275	PF01167	0.0930131	0	0.0400947	0.0488277	0.122654
MEM	276	PF10318	0.0929388	0	0.105973	0	0.0391026
TFS	277	GO:0000733	0.0929356	0	0	0	0.0929356
TFS	278	GO:0090200	0.0929356	0	0	0	0.0929356
TFS	279	GO:0006289	0.0929356	0	0	0	0.0929356
TFS	280	GO:0097252	0.0929356	0	0	0	0.0929356
MEM	281	PF06814	0.0929215	0	0.0929215	0	0
OTS	282	PF09811	0.0928747	0	0	0.0928747	0
ENZ	283	PF03623	0.0927524	0.0927524	0	0	0
MEM	284	GO:0009881	0.0927069	0	0.106563	0.0415684	0
OTS	285	PF12485	0.0926934	0	0	0.0926934	0
TFS	286	GO:0014029	0.0926625	0	0	0	0.0926625
OTS	287	PF04503	0.092602	0	0	0.092602	0
MEM	288	GO:0044459	0.0925677	0	0.0925677	0	0
MEM	289	PF01454	0.0925268	0	0.111821	0.0578831	0
MEM	290	PF14575	0.0924947	0.0461257	0.10787	0	0
TFS	291	PF08504	0.0924832	0	0.0391318	0	0.105527
MEM	292	PF11933	0.0924652	0	0.0924652	0	0
OTS	293	PF15297	0.0924177	0	0	0.0924177	0
OTS	294	PF14161	0.0924177	0	0	0.0924177	0
ENZ	295	PF00609	0.0923841	0.112006	0.0588644	0	0
ENZ	296	PF05195	0.0923691	0.0923691	0	0	0
TFS	297	PF12310	0.0923353	0	0	0.0404307	0.105812
TFS	298	PF12067	0.0923328	0	0.0391513	0	0.105383
OTS	299	PF12516	0.0923248	0	0	0.0923248	0
MEM	300	GO:0019882	0.0922912	0	0.105554	0.0397882	0
MEM	301	PF07965	0.0922583	0	0.0922583	0	0
MEM	302	GO:0004982	0.0922583	0	0.0922583	0	0
OTS	303	PF13815	0.0922314	0	0	0.0922314	0
ENZ	304	GO:0035605	0.0922284	0.106987	0.0442758	0	0
ENZ	305	GO:0035606	0.0922284	0.106987	0.0442758	0	0
MEM	306	PF10317	0.0920526	0	0.104388	0.0370056	0
OTS	307	PF08916	0.092043	0	0	0.092043	0
MEM	308	PF05735	0.0919961	0	0.0919961	0	0
ENZ	309	PF00562	0.0919769	0.0919769	0	0	0
ENZ	310	PF01513	0.0919769	0.0919769	0	0	0
MEM	311	PF07703	0.0919716	0	0.108606	0.0499027	0
ENZ	312	PF02779	0.0919325	0.107035	0.0453073	0	0
TFS	313	PF05110	0.0918856	0	0.0372282	0.0508248	0.121237
ENZ	314	PF06663	0.0918773	0.0918773	0	0	0
MEM	315	PF08409	0.0917833	0	0.0917833	0	0
ENZ	316	PF06001	0.0917772	0.0917772	0	0	0
ENZ	317	PF01131	0.0917772	0.0917772	0	0	0
MEM	318	PF00057	0.0917287	0.0752408	0.136551	0.0592252	0
OTS	319	PF00573	0.0916596	0	0	0.0916596	0
ENZ	320	PF00156	0.0916519	0.107316	0.0469921	0	0
MEM	321	PF03782	0.0916219	0	0.0916219	0	0
ENZ	322	PF01149	0.0915751	0.0915751	0	0	0
ENZ	323	PF00636	0.0915751	0.0915751	0	0	0
MEM	324	PF03493	0.0915678	0	0.0915678	0	0
TFS	325	PF05129	0.0915159	0.0435405	0.0358757	0.0570834	0.137016
MEM	326	GO:0004952	0.0915134	0	0.0915134	0	0
TFS	327	PF05044	0.0914663	0	0	0.0438931	0.106097
OTS	328	PF08043	0.0914645	0	0	0.0914645	0
TFS	329	PF10525	0.0913944	0	0.0424093	0	0.105531
ENZ	330	PF12063	0.0913705	0.0913705	0	0	0
ENZ	331	GO:0004715	0.0913705	0.0913705	0	0	0
OTS	332	PF10037	0.0913661	0	0	0.0913661	0
ENZ	333	PF01702	0.0912672	0.0912672	0	0	0
TFS	334	PF02186	0.0912261	0	0	0	0.0912261
OTS	335	PF00042	0.0911225	0	0.0721111	0.115159	0
TFS	336	PF03172	0.0911004	0	0.040441	0.045701	0.119814
TFS	337	PF00319	0.0910883	0	0.0405157	0.0441193	0.1193
MEM	338	PF07474	0.0910721	0	0.0910721	0	0
OTS	339	PF15238	0.0910672	0	0	0.0910672	0
ENZ	340	GO:0030867	0.0909535	0.0909535	0	0	0
ENZ	341	PF14765	0.0909535	0.0909535	0	0	0
ENZ	342	GO:0006661	0.0909535	0.0909535	0	0	0
ENZ	343	GO:0046854	0.0909535	0.0909535	0	0	0
ENZ	344	GO:0004430	0.0909535	0.0909535	0	0	0
ENZ	345	PF08028	0.0908349	0.116987	0.0416462	0.0368111	0
MEM	346	PF02191	0.090788	0	0.106717	0.0477873	0
OTS	347	PF00992	0.0907663	0	0	0.1062	0.0463015
OTS	348	PF14909	0.0907627	0	0	0.0907627	0
OTS	349	PF05334	0.0907627	0	0	0.0907627	0
OTS	350	PF01521	0.0907627	0	0	0.0907627	0
OTS	351	PF04046	0.0907627	0	0	0.0907627	0
ENZ	352	PF04072	0.0907408	0.0907408	0	0	0
ENZ	353	PF00246	0.0906773	0.127104	0.0739895	0.0352918	0
OTS	354	PF06058	0.09066	0	0	0.09066	0
ENZ	355	GO:0019284	0.0906335	0.0906335	0	0	0
TFS	356	PF12045	0.0906113	0	0.0393791	0	0.103738
ENZ	357	PF01406	0.0905268	0.103897	0.0401103	0	0
ENZ	358	PF01712	0.0904912	0.102915	0.0372713	0	0
MEM	359	PF01049	0.0904793	0	0.115941	0.0384907	0.0378956
OTS	360	PF15242	0.0904524	0	0	0.0904524	0
MEM	361	PF05154	0.090445	0	0.090445	0	0
TFS	362	PF07527	0.0904134	0.0374018	0.0422947	0.0509486	0.133962
OTS	363	PF12480	0.0903989	0.0414696	0	0.104222	0
MEM	364	PF04819	0.0903868	0	0.0903868	0	0
ENZ	365	PF00233	0.0903849	0.123973	0.0649524	0.035813	0
MEM	366	PF01061	0.0903682	0	0.102772	0.0372122	0
OTS	367	PF11577	0.0903476	0	0	0.0903476	0
OTS	368	PF13904	0.0903476	0	0	0.0903476	0
OTS	369	PF07984	0.0903476	0	0	0.0903476	0
MEM	370	PF05041	0.0903284	0	0.0903284	0	0
ENZ	371	PF02798	0.090326	0.12878	0.0615298	0.0538324	0
TFS	372	PF05349	0.0903213	0	0	0.0407129	0.103892
MEM	373	GO:0050707	0.0902697	0	0.0902697	0	0
MEM	374	GO:0002224	0.0902697	0	0.0902697	0	0
MEM	375	PF06027	0.0902697	0	0.0902697	0	0
MEM	376	PF01554	0.0901517	0	0.0901517	0	0
OTS	377	PF15385	0.0901359	0	0	0.0901359	0
ENZ	378	GO:0004114	0.0900855	0.0900855	0	0	0
ENZ	379	PF02192	0.0900855	0.0900855	0	0	0
MEM	380	PF04103	0.0900732	0	0.117156	0.0383521	0.042896
TFS	381	GO:0005667	0.0900372	0.0392353	0.0378871	0	0.115745
OTS	382	PF05914	0.090029	0	0	0.090029	0
OTS	383	PF03359	0.0900205	0	0.0433621	0.104475	0
MEM	384	PF10569	0.0900005	0	0.105741	0.0472206	0
OTS	385	PF02115	0.0899213	0	0	0.0899213	0
OTS	386	PF12235	0.0899213	0	0	0.0899213	0
MEM	387	PF08758	0.0898562	0	0.105343	0.0464617	0
OTS	388	PF04818	0.0898201	0	0.0471934	0.105551	0
OTS	389	PF05527	0.089813	0	0	0.089813	0
MEM	390	GO:0055085	0.0897325	0.0402622	0.117003	0.0415489	0
MEM	391	GO:0016494	0.0897316	0	0.0897316	0	0
ENZ	392	PF01207	0.089706	0.103737	0.0420939	0	0
OTS	393	PF05556	0.0896769	0	0.0372932	0.102108	0
MEM	394	PF11669	0.0896707	0	0.0896707	0	0
TFS	395	PF12162	0.0896506	0	0	0	0.0896506
TFS	396	PF02045	0.0896506	0	0	0	0.0896506
TFS	397	PF02268	0.0896506	0	0	0	0.0896506
ENZ	398	PF14833	0.089633	0.089633	0	0	0
ENZ	399	PF04565	0.089633	0.089633	0	0	0
OTS	400	PF14796	0.0895939	0	0	0.0895939	0
MEM	401	PF05587	0.0895481	0	0.0895481	0	0
MEM	402	PF02990	0.0895481	0	0.0895481	0	0
MEM	403	PF03189	0.0895481	0	0.0895481	0	0
OTS	404	PF03250	0.0895173	0	0	0.103138	0.0408605
MEM	405	GO:0005887	0.0894995	0	0.102892	0.0401772	0
OTS	406	PF15290	0.0894832	0	0	0.0894832	0
OTS	407	PF14774	0.0894832	0	0	0.0894832	0
TFS	408	PF05691	0.0894436	0	0.0395388	0	0.102623
MEM	409	PF00892	0.0894142	0.0387651	0.114302	0.0358972	0
OTS	410	PF00411	0.0893717	0	0	0.0893717	0
MEM	411	PF06920	0.0893596	0	0.104249	0.0446694	0
ENZ	412	PF02149	0.0893148	0.102178	0	0.0385882	0
MEM	413	PF03388	0.0893	0	0.0893	0	0
OTS	414	PF01805	0.0892773	0	0.0420595	0.103297	0
OTS	415	PF06741	0.0892595	0	0	0.0892595	0
OTS	416	PF08729	0.0892595	0	0	0.0892595	0
OTS	417	PF07412	0.0892595	0	0	0.0892595	0
MEM	418	PF07684	0.0892373	0	0.0892373	0	0
ENZ	419	GO:0051402	0.0891558	0.106985	0.0534865	0	0
OTS	420	PF05760	0.0891464	0	0	0.0891464	0
OTS	421	PF15235	0.0891464	0	0	0.0891464	0
OTS	422	PF08833	0.0891464	0	0	0.0891464	0
OTS	423	PF15316	0.0891464	0	0	0.0891464	0
MEM	424	GO:0070330	0.0890968	0.0584152	0.108569	0	0
ENZ	425	PF02852	0.0890829	0.102522	0.0403162	0	0
ENZ	426	PF07959	0.0890484	0.0890484	0	0	0
OTS	427	PF15265	0.0890324	0	0	0.0890324	0
OTS	428	PF11566	0.0890324	0	0	0.0890324	0
TFS	429	PF06529	0.0889734	0	0	0	0.0889734
TFS	430	PF08169	0.0889516	0	0.0448565	0	0.103904
ENZ	431	PF00043	0.0889328	0.130287	0.0627947	0.0612676	0
MEM	432	GO:0004993	0.0889202	0	0.0889202	0	0
OTS	433	PF14705	0.0889176	0	0	0.0889176	0
OTS	434	PF04538	0.08885	0	0.0373991	0.101316	0
OTS	435	PF09816	0.088802	0	0	0.088802	0
OTS	436	PF14839	0.088802	0	0	0.088802	0
TFS	437	PF08347	0.0887964	0	0.0429558	0.039057	0.116134
MEM	438	PF02118	0.0887915	0	0.0887915	0	0
ENZ	439	PF00773	0.0887825	0.102236	0.0403599	0	0
MEM	440	PF06816	0.0887267	0	0.0887267	0	0
OTS	441	PF14635	0.0886854	0	0	0.0886854	0
OTS	442	PF14753	0.0886854	0	0	0.0886854	0
OTS	443	PF00253	0.0886854	0	0	0.0886854	0
OTS	444	PF14638	0.0886854	0	0	0.0886854	0
MEM	445	PF14914	0.0886617	0	0.0886617	0	0
MEM	446	PF05624	0.0885964	0	0.0885964	0	0
MEM	447	GO:0004935	0.0885964	0	0.0885964	0	0
MEM	448	PF02690	0.0884649	0	0.0884649	0	0
ENZ	449	PF00481	0.0884534	0.120409	0.0596233	0.0362428	0
OTS	450	GO:0071818	0.0884497	0	0	0.0884497	0
OTS	451	GO:0071816	0.0884497	0	0	0.0884497	0
OTS	452	PF14075	0.0884497	0	0	0.0884497	0
ENZ	453	PF13230	0.0884406	0.0884406	0	0	0
MEM	454	PF01773	0.0883987	0	0.0883987	0	0
MEM	455	PF00052	0.0883983	0	0.102471	0.0422191	0
MEM	456	PF01595	0.0883323	0	0.0883323	0	0
OTS	457	GO:0048312	0.0883304	0	0	0.0883304	0
TFS	458	PF08792	0.0883283	0.0515313	0.0375199	0	0.118012
TFS	459	PF12188	0.0882651	0	0	0	0.0882651
TFS	460	PF14046	0.0882651	0	0	0	0.0882651
MEM	461	PF08763	0.08826	0	0.101508	0	0.0397453
MEM	462	PF13906	0.0882423	0.0375672	0.100765	0	0
OTS	463	PF13915	0.0882102	0	0	0.0882102	0
MEM	464	PF03530	0.0881984	0	0.0881984	0	0
MEM	465	PF02793	0.088158	0.0512638	0.120389	0.0454285	0
TFS	466	PF08474	0.0881417	0	0.0380794	0.039347	0.113951
ENZ	467	PF00155	0.0881359	0.125969	0.0691301	0.0443689	0
OTS	468	PF10581	0.088089	0	0	0.088089	0
OTS	469	PF00835	0.088089	0	0	0.088089	0
OTS	470	PF00748	0.088089	0	0	0.088089	0
ENZ	471	PF01144	0.088064	0.088064	0	0	0
ENZ	472	PF00342	0.088064	0.088064	0	0	0
MEM	473	PF08372	0.0880634	0	0.0880634	0	0
ENZ	474	PF01756	0.0880296	0.100559	0.0375877	0	0
ENZ	475	PF08540	0.0879363	0.0879363	0	0	0
MEM	476	PF09294	0.0879217	0.0674315	0.128514	0.0543462	0
ENZ	477	PF11977	0.0879018	0.105868	0	0.0538973	0
TFS	478	PF04813	0.0878981	0	0	0	0.0878981
TFS	479	PF14621	0.0878981	0	0	0	0.0878981
ENZ	480	PF08669	0.0878789	0.102005	0.0423796	0	0
MEM	481	PF07677	0.0878747	0	0.107302	0.058281	0
TFS	482	PF08383	0.0878652	0	0	0.0467154	0.103437
MEM	483	PF07803	0.0878586	0	0.0878586	0	0
OTS	484	PF15232	0.0878436	0	0	0.0878436	0
OTS	485	PF09736	0.0878436	0	0	0.0878436	0
ENZ	486	PF01154	0.0878075	0.0878075	0	0	0
MEM	487	PF01769	0.0877897	0	0.0877897	0	0
ENZ	488	PF00288	0.0877462	0.103088	0.0460262	0	0
ENZ	489	PF02773	0.0876776	0.0876776	0	0	0
OTS	490	PF15344	0.0875941	0	0	0.0875941	0
OTS	491	GO:0030261	0.0875941	0	0	0.0875941	0
MEM	492	PF02714	0.0875811	0	0.0875811	0	0
TFS	493	PF10416	0.0875218	0	0	0	0.0875218
MEM	494	PF10515	0.0875109	0	0.0875109	0	0
MEM	495	PF03222	0.0875109	0	0.0875109	0	0
MEM	496	PF00100	0.0874683	0.0352769	0.119972	0.0622346	0
TFS	497	PF03288	0.0874563	0	0.0430194	0	0.101796
OTS	498	GO:0019825	0.0874349	0	0.0736912	0.111999	0
MEM	499	PF03006	0.0873991	0.0376799	0.0999591	0	0
MEM	500	PF00969	0.0873814	0	0.101509	0.0423827	0
OTS	501	PF05456	0.0873404	0	0	0.0873404	0
OTS	502	PF04177	0.0873404	0	0	0.0873404	0
ENZ	503	PF13185	0.0873237	0.102355	0.0450939	0	0
MEM	504	PF00060	0.0872988	0	0.113094	0.0360173	0.0413694
MEM	505	PF12924	0.0872982	0	0.0872982	0	0
MEM	506	PF05283	0.0872982	0	0.0872982	0	0
MEM	507	PF06609	0.0872982	0	0.0872982	0	0
ENZ	508	PF01329	0.0872809	0.0872809	0	0	0
ENZ	509	PF14821	0.0872809	0.0872809	0	0	0
MEM	510	GO:0007608	0.0872728	0	0.103425	0.0484578	0
MEM	511	PF09815	0.0872552	0.0376994	0.0998217	0	0
OTS	512	PF06311	0.0872119	0	0	0.0872119	0
OTS	513	PF15342	0.0872119	0	0	0.0872119	0
OTS	514	PF04031	0.0872119	0	0	0.0872119	0
MEM	515	PF00939	0.0871641	0	0.100466	0	0.0399066
TFS	516	GO:0032403	0.0871357	0	0	0	0.0871357
TFS	517	GO:0032204	0.0871357	0	0	0	0.0871357
TFS	518	GO:0045656	0.0871357	0	0	0	0.0871357
TFS	519	GO:0051782	0.0871357	0	0	0	0.0871357
TFS	520	GO:2000573	0.0871357	0	0	0	0.0871357
TFS	521	GO:0070888	0.0871357	0	0	0	0.0871357
TFS	522	GO:0042474	0.0871357	0	0	0	0.0871357
TFS	523	GO:2001022	0.0871357	0	0	0	0.0871357
TFS	524	GO:0010332	0.0871357	0	0	0	0.0871357
MEM	525	PF01034	0.0871103	0.0377191	0.0996833	0	0
MEM	526	PF01007	0.0870663	0	0.0996138	0.0376425	0
MEM	527	PF13458	0.0870418	0.0549495	0.118871	0	0.0405393
ENZ	528	GO:0044249	0.0870104	0.0870104	0	0	0
ENZ	529	GO:0047555	0.0870104	0.0870104	0	0	0
OTS	530	PF05250	0.0869514	0	0	0.0869514	0
OTS	531	PF15369	0.0869514	0	0	0.0869514	0
OTS	532	PF11882	0.0869514	0	0	0.0869514	0
OTS	533	PF04005	0.0869514	0	0	0.0869514	0
MEM	534	PF14752	0.0869368	0	0.0869368	0	0
ENZ	535	PF00454	0.0869101	0.122585	0.0481993	0.0588242	0
ENZ	536	PF08152	0.0868732	0.0868732	0	0	0
ENZ	537	PF10396	0.0868732	0.0868732	0	0	0
OTS	538	GO:0044458	0.0868194	0	0	0.0868194	0
OTS	539	PF08170	0.0868194	0	0	0.0868194	0
OTS	540	PF11652	0.0868194	0	0	0.0868194	0
MEM	541	PF02460	0.0868012	0.0571437	0.105849	0	0
MEM	542	PF02480	0.0867724	0.069818	0.127248	0.0516084	0
TFS	543	PF02344	0.0867392	0	0	0	0.0867392
MEM	544	PF03600	0.0867381	0	0.100062	0	0.0399706
ENZ	545	PF00465	0.0867347	0.0867347	0	0	0
ENZ	546	GO:0004347	0.0867347	0.0867347	0	0	0
MEM	547	PF04831	0.0867156	0	0.0867156	0	0
TFS	548	PF10892	0.0867092	0	0.0399302	0	0.100019
ENZ	549	PF00849	0.0866877	0.100246	0.0406736	0	0
OTS	550	PF15433	0.0866861	0	0	0.0866861	0
OTS	551	PF13889	0.0866861	0	0	0.0866861	0
ENZ	552	PF01747	0.0865949	0.0865949	0	0	0
OTS	553	PF12026	0.0865619	0	0.0377036	0.0991298	0
OTS	554	PF07923	0.0865517	0	0	0.0865517	0
OTS	555	PF08623	0.0865517	0	0	0.0865517	0
OTS	556	PF02296	0.0865517	0	0	0.0865517	0
OTS	557	PF09103	0.0865517	0	0	0.0865517	0
OTS	558	PF14945	0.0865517	0	0	0.0865517	0
OTS	559	PF13236	0.0865517	0	0	0.0865517	0
MEM	560	PF00362	0.0865309	0	0.101189	0.0439756	0
TFS	561	GO:0000976	0.0865138	0	0.0399592	0	0.0998335
TFS	562	PF01056	0.086496	0.0449846	0.0380131	0	0.114162
MEM	563	PF09799	0.086491	0	0.086491	0	0
TFS	564	PF11413	0.0864608	0	0	0.0549175	0.104767
TFS	565	PF11851	0.0864315	0	0.0382561	0.0395357	0.112362
OTS	566	PF14049	0.0864159	0	0	0.0864159	0
OTS	567	PF03700	0.0864159	0	0	0.0864159	0
MEM	568	PF07670	0.0864153	0	0.0864153	0	0
TFS	569	PF09270	0.0864035	0.0413999	0	0	0.100203
TFS	570	PF12743	0.0863315	0	0	0	0.0863315
TFS	571	GO:0019216	0.0863315	0	0	0	0.0863315
TFS	572	PF04771	0.0863315	0	0	0	0.0863315
TFS	573	GO:0042593	0.0863315	0	0	0	0.0863315
TFS	574	GO:0046627	0.0863315	0	0	0	0.0863315
OTS	575	PF15248	0.0862789	0	0	0.0862789	0
OTS	576	PF13934	0.0862789	0	0	0.0862789	0
OTS	577	PF15115	0.0862789	0	0	0.0862789	0
OTS	578	PF10245	0.0862789	0	0	0.0862789	0
OTS	579	PF14951	0.0862789	0	0	0.0862789	0
OTS	580	PF15253	0.0862789	0	0	0.0862789	0
MEM	581	PF03547	0.0862627	0	0.0862627	0	0
MEM	582	GO:0071875	0.0862627	0	0.0862627	0	0
TFS	583	PF12336	0.0862468	0	0.0503138	0	0.103018
MEM	584	PF10316	0.0862345	0.0407623	0.099822	0	0
ENZ	585	PF00198	0.0862334	0.100933	0.0440996	0	0
MEM	586	PF12349	0.0861979	0.0572928	0.105295	0	0
ENZ	587	GO:0008119	0.0861671	0.0861671	0	0	0
ENZ	588	GO:0017160	0.0861671	0.0861671	0	0	0
ENZ	589	GO:0008757	0.0861671	0.0861671	0	0	0
ENZ	590	PF13660	0.0861671	0.0861671	0	0	0
OTS	591	PF15257	0.0861406	0	0	0.0861406	0
OTS	592	PF09169	0.0861406	0	0	0.0861406	0
OTS	593	PF01669	0.0861406	0	0	0.0861406	0
MEM	594	PF04923	0.0861086	0	0.0861086	0	0
OTS	595	PF00418	0.0860884	0	0.0492682	0.102511	0
ENZ	596	PF13582	0.0860858	0.121026	0.104821	0	0
TFS	597	GO:0004879	0.0860514	0	0.0430194	0.0446443	0.115273
OTS	598	PF07084	0.0860009	0	0	0.0860009	0
OTS	599	PF12807	0.0860009	0	0	0.0860009	0
OTS	600	PF06278	0.0860009	0	0	0.0860009	0
OTS	601	PF01608	0.0859478	0	0.0377883	0.0985439	0
TFS	602	GO:0030522	0.0859441	0	0.0430323	0.0446582	0.115174
TFS	603	PF10492	0.0859118	0	0	0	0.0859118
ENZ	604	PF00213	0.0858746	0.0858746	0	0	0
MEM	605	PF13967	0.0858741	0	0.0858741	0	0
OTS	606	PF14825	0.0858597	0	0	0.0858597	0
OTS	607	PF14740	0.0858597	0	0	0.0858597	0
OTS	608	PF15247	0.0858597	0	0	0.0858597	0
OTS	609	PF12465	0.0858597	0	0	0.0858597	0
ENZ	610	PF13583	0.0858498	0.11938	0.10059	0	0
OTS	611	PF15273	0.0858087	0	0.0378076	0.0984112	0
MEM	612	PF00058	0.0858077	0.0464757	0.114769	0.0404082	0
MEM	613	PF06237	0.085795	0	0.085795	0	0
MEM	614	PF02736	0.0857852	0	0.10266	0.0506254	0
OTS	615	PF07651	0.0857843	0	0.0667656	0.10804	0
ENZ	616	PF00476	0.0857567	0.0983891	0.0378973	0	0
ENZ	617	PF00180	0.0857487	0.100874	0.0453763	0	0
ENZ	618	PF13688	0.0857326	0.120503	0.104313	0	0
ENZ	619	GO:0033557	0.085726	0.085726	0	0	0
ENZ	620	GO:0004520	0.085726	0.085726	0	0	0
OTS	621	PF05093	0.0857172	0	0	0.0857172	0
OTS	622	PF08597	0.0857172	0	0	0.0857172	0
OTS	623	PF15044	0.0857172	0	0	0.0857172	0
MEM	624	PF11936	0.0857156	0	0.0857156	0	0
TFS	625	PF08430	0.0856497	0	0	0.0414207	0.0994566
TFS	626	PF09354	0.0856497	0	0	0.0414207	0.0994566
ENZ	627	PF13145	0.0855759	0.0855759	0	0	0
ENZ	628	PF01238	0.0855759	0.0855759	0	0	0
ENZ	629	PF00186	0.0855759	0.0855759	0	0	0
ENZ	630	PF02878	0.0855735	0.100312	0.0442153	0	0
OTS	631	PF08243	0.0855733	0	0	0.0855733	0
OTS	632	PF14694	0.0855733	0	0	0.0855733	0
ENZ	633	PF00733	0.0855447	0.099799	0.0427629	0	0
TFS	634	GO:0019899	0.0854793	0	0	0	0.0854793
TFS	635	PF08830	0.0854793	0	0	0	0.0854793
MEM	636	PF10192	0.0854744	0	0.0854744	0	0
OTS	637	PF12196	0.0854278	0	0	0.0854278	0
OTS	638	PF09745	0.0854278	0	0	0.0854278	0
OTS	639	PF05483	0.0854278	0	0	0.0854278	0
ENZ	640	GO:0033180	0.0854242	0.0854242	0	0	0
ENZ	641	PF03261	0.0854242	0.0854242	0	0	0
ENZ	642	PF13685	0.0854242	0.0854242	0	0	0
ENZ	643	GO:0009086	0.0854112	0.0984585	0	0.0391418	0
MEM	644	PF03381	0.0853931	0	0.0853931	0	0
MEM	645	GO:0042605	0.0853544	0	0.097981	0.0378798	0
ENZ	646	PF02784	0.0853382	0.0983891	0	0.0391526	0
MEM	647	PF13886	0.0853113	0	0.0853113	0	0
ENZ	648	PF00151	0.0853046	0.119603	0.0592324	0.0436633	0
ENZ	649	PF00659	0.0853036	0.100058	0.0442632	0	0
ENZ	650	PF13492	0.0852978	0.102558	0.0517823	0	0
ENZ	651	PF00171	0.0852847	0.122716	0.0694338	0.042861	0
OTS	652	PF10376	0.0852808	0	0	0.0852808	0
OTS	653	PF15274	0.0852808	0	0	0.0852808	0
OTS	654	PF14473	0.0852808	0	0	0.0852808	0
OTS	655	PF00634	0.0852808	0	0	0.0852808	0
OTS	656	PF09817	0.0852808	0	0	0.0852808	0
OTS	657	PF05303	0.0852808	0	0	0.0852808	0
OTS	658	PF05022	0.0852808	0	0	0.0852808	0
MEM	659	PF08150	0.0852748	0	0.0979051	0.0378911	0
MEM	660	PF00864	0.0852609	0	0.0999945	0.044201	0
MEM	661	PF12440	0.0852319	0	0.102328	0.0512894	0
MEM	662	PF14703	0.0852291	0	0.0852291	0	0
MEM	663	PF01566	0.0852291	0	0.0852291	0	0
MEM	664	PF13965	0.0852291	0	0.0852291	0	0
TFS	665	PF00751	0.0852054	0.0382147	0.0369345	0.0449866	0.125251
OTS	666	PF10456	0.0851706	0	0.0378973	0.097803	0
ENZ	667	PF08527	0.0851649	0.0978252	0.0379808	0	0
MEM	668	PF01275	0.0851463	0	0.0851463	0	0
MEM	669	PF03821	0.0851463	0	0.0851463	0	0
OTS	670	PF15280	0.0851322	0	0	0.0851322	0
OTS	671	PF07111	0.0851322	0	0	0.0851322	0
MEM	672	PF14312	0.0851255	0.0379959	0.0977908	0	0
TFS	673	PF09734	0.0850907	0	0.040174	0	0.0984821
MEM	674	PF13850	0.085063	0	0.085063	0	0
MEM	675	PF03253	0.085063	0	0.085063	0	0
MEM	676	PF10296	0.085063	0	0.085063	0	0
MEM	677	PF00683	0.0850402	0	0.0992985	0.0427749	0
TFS	678	PF12284	0.0850379	0	0	0.0415193	0.0988777
TFS	679	GO:0040034	0.085033	0	0	0	0.085033
TFS	680	GO:0000981	0.085033	0	0	0	0.085033
TFS	681	PF12577	0.085033	0	0	0	0.085033
TFS	682	PF14596	0.085033	0	0	0	0.085033
OTS	683	PF01251	0.084982	0	0	0.084982	0
OTS	684	PF10168	0.084982	0	0	0.084982	0
OTS	685	PF14910	0.084982	0	0	0.084982	0
OTS	686	PF15223	0.084982	0	0	0.084982	0
OTS	687	GO:0000796	0.084982	0	0	0.084982	0
OTS	688	PF05742	0.084982	0	0	0.084982	0
OTS	689	PF01294	0.084982	0	0	0.084982	0
MEM	690	PF03647	0.0849793	0	0.0849793	0	0
MEM	691	PF14967	0.0849793	0	0.0849793	0	0
MEM	692	PF12036	0.0849793	0	0.0849793	0	0
MEM	693	PF00854	0.0849644	0.038019	0.0976373	0	0
ENZ	694	PF12047	0.0849587	0.0849587	0	0	0
MEM	695	GO:0006817	0.084895	0	0.084895	0	0
MEM	696	GO:0005315	0.084895	0	0.084895	0	0
MEM	697	PF02158	0.084895	0	0.084895	0	0
ENZ	698	PF13522	0.0848622	0.0975369	0.038024	0	0
OTS	699	PF05046	0.0848302	0	0	0.0848302	0
OTS	700	PF15558	0.0848302	0	0	0.0848302	0
OTS	701	PF05238	0.0848302	0	0	0.0848302	0
MEM	702	PF06664	0.0848102	0	0.0848102	0	0
ENZ	703	GO:0004777	0.0848001	0.0848001	0	0	0
ENZ	704	PF05161	0.0848001	0.0848001	0	0	0
ENZ	705	GO:0047988	0.0848001	0.0848001	0	0	0
ENZ	706	GO:0009450	0.0848001	0.0848001	0	0	0
ENZ	707	PF02568	0.0848001	0.0848001	0	0	0
ENZ	708	GO:0015993	0.0848001	0.0848001	0	0	0
ENZ	709	GO:0009013	0.0848001	0.0848001	0	0	0
MEM	710	PF04193	0.0847084	0	0.0973658	0.0379721	0
ENZ	711	PF02780	0.0846834	0.0994749	0.0443743	0	0
OTS	712	PF05168	0.0846767	0	0	0.0846767	0
OTS	713	PF15317	0.0846767	0	0	0.0846767	0
OTS	714	PF07962	0.0846767	0	0	0.0846767	0
OTS	715	PF07809	0.0846767	0	0	0.0846767	0
OTS	716	PF02961	0.0846767	0	0	0.0846767	0
OTS	717	PF15292	0.0846767	0	0	0.0846767	0
OTS	718	PF02106	0.0846767	0	0	0.0846767	0
OTS	719	PF08377	0.0846767	0	0	0.0846767	0
OTS	720	PF09812	0.0846767	0	0	0.0846767	0
OTS	721	PF14906	0.0846767	0	0	0.0846767	0
ENZ	722	GO:0016620	0.0846404	0.113122	0.0432947	0.0421489	0
ENZ	723	PF14691	0.0846395	0.0846395	0	0	0
MEM	724	PF12234	0.084639	0	0.084639	0	0
MEM	725	GO:0007212	0.084639	0	0.084639	0	0
TFS	726	PF10013	0.0845843	0.0416932	0	0	0.0984821
ENZ	727	PF00289	0.0845763	0.104294	0.0591524	0	0
TFS	728	PF00475	0.0845718	0	0	0	0.0845718
MEM	729	PF02368	0.0845526	0	0.0845526	0	0
OTS	730	PF15305	0.0845214	0	0	0.0845214	0
OTS	731	PF06886	0.0845214	0	0	0.0845214	0
OTS	732	PF14784	0.0845214	0	0	0.0845214	0
ENZ	733	PF02789	0.084477	0.084477	0	0	0
ENZ	734	GO:0050290	0.084477	0.084477	0	0	0
MEM	735	PF10565	0.0844657	0	0.0844657	0	0
ENZ	736	PF03068	0.0844017	0.0992101	0.0444253	0	0
MEM	737	PF06916	0.0843781	0	0.0843781	0	0
TFS	738	PF06621	0.0843735	0	0.0435356	0	0.0988853
OTS	739	PF15252	0.0843643	0	0	0.0843643	0
OTS	740	GO:0035721	0.0843643	0	0	0.0843643	0
OTS	741	PF12640	0.0843643	0	0	0.0843643	0
OTS	742	PF14737	0.0843643	0	0	0.0843643	0
OTS	743	PF07896	0.0843643	0	0	0.0843643	0
OTS	744	PF08146	0.0843643	0	0	0.0843643	0
OTS	745	PF01023	0.084316	0.0392545	0.0617023	0.117968	0
ENZ	746	PF04004	0.0843126	0.0843126	0	0	0
ENZ	747	PF07476	0.0843126	0.0843126	0	0	0
OTS	748	PF00131	0.0842862	0	0.038024	0.0969609	0
MEM	749	GO:0001916	0.084284	0	0.0979434	0.0409782	0
TFS	750	PF08778	0.0842182	0	0	0.0491365	0.100597
OTS	751	PF01106	0.0842054	0	0	0.0842054	0
OTS	752	PF12490	0.0842054	0	0	0.0842054	0
OTS	753	PF08976	0.0842054	0	0	0.0842054	0
OTS	754	PF01245	0.0842054	0	0	0.0842054	0
OTS	755	PF11502	0.0842054	0	0	0.0842054	0
MEM	756	PF05832	0.0842014	0	0.0842014	0	0
TFS	757	PF12413	0.0841923	0	0	0.041658	0.0980783
OTS	758	PF02187	0.08418	0	0.048996	0.100512	0
MEM	759	PF10613	0.0841652	0.0365891	0.108531	0.0365078	0
TFS	760	PF11825	0.0841647	0	0.0435719	0	0.0986887
ENZ	761	PF01070	0.0841534	0.100958	0.0504125	0	0
ENZ	762	GO:0046933	0.0841462	0.0841462	0	0	0
OTS	763	PF13919	0.0841348	0	0.0380459	0.0968168	0
MEM	764	PF10292	0.0841122	0	0.0841122	0	0
ENZ	765	PF08526	0.0840843	0.0967965	0.0381365	0	0
ENZ	766	GO:0051287	0.0840703	0.112902	0.0443257	0.0421688	0
ENZ	767	PF00588	0.0840546	0.0971703	0	0.039347	0
ENZ	768	PF00723	0.084052	0.0983918	0.0430194	0	0
OTS	769	PF14911	0.0840446	0	0	0.0840446	0
OTS	770	PF02594	0.0840446	0	0	0.0840446	0
OTS	771	PF03834	0.0840446	0	0	0.0840446	0
OTS	772	PF15539	0.0840446	0	0	0.0840446	0
OTS	773	PF13345	0.0840446	0	0	0.0840446	0
OTS	774	PF15200	0.0840446	0	0	0.0840446	0
OTS	775	PF08144	0.0840446	0	0	0.0840446	0
OTS	776	PF08564	0.0840446	0	0	0.0840446	0
MEM	777	PF03650	0.0840224	0	0.0840224	0	0
ENZ	778	PF04042	0.0840048	0.0967208	0.0381481	0	0
ENZ	779	PF02146	0.0839932	0.109634	0.0393143	0.0376082	0
ENZ	780	PF02880	0.0839817	0.0976827	0.041103	0	0
ENZ	781	PF12254	0.0839777	0.0839777	0	0	0
ENZ	782	GO:0006121	0.0839777	0.0839777	0	0	0
ENZ	783	GO:0018293	0.0839777	0.0839777	0	0	0
MEM	784	PF08742	0.0839357	0.0358668	0.114376	0.0554526	0
MEM	785	PF12534	0.0839319	0	0.0839319	0	0
MEM	786	GO:0015075	0.0839319	0	0.0839319	0	0
MEM	787	PF13000	0.0839319	0	0.0839319	0	0
MEM	788	GO:0034134	0.0839319	0	0.0839319	0	0
MEM	789	PF15069	0.0839319	0	0.0839319	0	0
OTS	790	PF01465	0.0838907	0.0474432	0	0.0997051	0
ENZ	791	PF00779	0.08389	0.103048	0	0.0574732	0
OTS	792	PF10228	0.0838819	0	0	0.0838819	0
OTS	793	PF10490	0.0838819	0	0	0.0838819	0
OTS	794	GO:0070976	0.0838819	0	0	0.0838819	0
OTS	795	PF11277	0.0838819	0	0	0.0838819	0
OTS	796	PF14766	0.0838819	0	0	0.0838819	0
OTS	797	PF12251	0.0838819	0	0	0.0838819	0
OTS	798	PF03690	0.0838819	0	0	0.0838819	0
OTS	799	PF06752	0.0838819	0	0	0.0838819	0
OTS	800	PF01907	0.0838819	0	0	0.0838819	0
OTS	801	PF02765	0.0838819	0	0	0.0838819	0
OTS	802	PF08945	0.0838819	0	0	0.0838819	0
OTS	803	PF14762	0.0838819	0	0	0.0838819	0
OTS	804	PF06984	0.0838819	0	0	0.0838819	0
OTS	805	PF09420	0.0838819	0	0	0.0838819	0
OTS	806	PF12923	0.0838819	0	0	0.0838819	0
TFS	807	PF00870	0.0838689	0	0.038281	0.0452352	0.111708
MEM	808	PF08151	0.0838379	0	0.0975218	0.0410517	0
TFS	809	PF08781	0.0838185	0	0	0.0452005	0.0988853
ENZ	810	PF02284	0.083807	0.083807	0	0	0
ENZ	811	PF00231	0.083807	0.083807	0	0	0
TFS	812	PF12157	0.0837557	0	0	0.0417307	0.0976659
MEM	813	GO:0050795	0.0837492	0	0.0837492	0	0
OTS	814	PF10477	0.0837172	0	0	0.0837172	0
OTS	815	PF12936	0.0837172	0	0	0.0837172	0
OTS	816	PF10504	0.0837172	0	0	0.0837172	0
OTS	817	PF13758	0.0837172	0	0	0.0837172	0
MEM	818	PF03953	0.0836897	0	0.102193	0.0555098	0
MEM	819	PF03921	0.083654	0	0.0963627	0.0381259	0
ENZ	820	PF02882	0.0836435	0.102649	0.0570177	0	0
ENZ	821	GO:0009019	0.0836342	0.0836342	0	0	0
ENZ	822	GO:0030488	0.0836342	0.0836342	0	0	0
ENZ	823	PF05292	0.0836342	0.0836342	0	0	0
ENZ	824	GO:0052906	0.0836342	0.0836342	0	0	0
ENZ	825	GO:0046939	0.0836342	0.0836342	0	0	0
ENZ	826	PF04961	0.0836342	0.0836342	0	0	0
ENZ	827	GO:0016776	0.0836342	0.0836342	0	0	0
ENZ	828	GO:0019201	0.0836342	0.0836342	0	0	0
ENZ	829	PF04566	0.0836342	0.0836342	0	0	0
OTS	830	PF00879	0.0836288	0	0.0410659	0.0973174	0
OTS	831	PF10607	0.0835953	0	0.0381249	0.0963037	0
MEM	832	PF03311	0.0835639	0	0.0835639	0	0
OTS	833	PF15377	0.0835504	0	0	0.0835504	0
OTS	834	PF03980	0.0835504	0	0	0.0835504	0
OTS	835	PF00453	0.0835504	0	0	0.0835504	0
OTS	836	PF12214	0.0835504	0	0	0.0835504	0
OTS	837	PF14381	0.0835504	0	0	0.0835504	0
OTS	838	PF15393	0.0835504	0	0	0.0835504	0
OTS	839	PF06858	0.0835504	0	0	0.0835504	0
OTS	840	PF12269	0.0835504	0	0	0.0835504	0
OTS	841	PF15072	0.0835504	0	0	0.0835504	0
OTS	842	PF12397	0.0835504	0	0	0.0835504	0
OTS	843	PF11978	0.0835504	0	0	0.0835504	0
OTS	844	PF14695	0.0835504	0	0	0.0835504	0
TFS	845	PF09316	0.08355	0	0.0382316	0.0469256	0.111936
ENZ	846	PF00107	0.0835427	0.121127	0.0697387	0.0430132	0
MEM	847	PF01130	0.0835069	0	0.0972091	0.0411067	0
MEM	848	GO:0004968	0.0834703	0	0.0834703	0	0
MEM	849	GO:0097211	0.0834703	0	0.0834703	0	0
MEM	850	PF09240	0.0834661	0.0392435	0.110224	0.0410292	0
ENZ	851	PF01265	0.0834591	0.0834591	0	0	0
ENZ	852	PF00393	0.0834591	0.0834591	0	0	0
ENZ	853	PF02126	0.0834591	0.0834591	0	0	0
ENZ	854	PF00923	0.0834591	0.0834591	0	0	0
ENZ	855	GO:0009056	0.0834591	0.0834591	0	0	0
ENZ	856	PF09309	0.0834591	0.0834591	0	0	0
ENZ	857	PF00378	0.0833919	0.119691	0.0635129	0.0453841	0
ENZ	858	PF00408	0.0833839	0.0982547	0.0446125	0	0
OTS	859	PF05470	0.0833814	0	0	0.0833814	0
OTS	860	PF12110	0.0833814	0	0	0.0833814	0
OTS	861	PF05287	0.0833711	0.0376799	0.0392985	0.109031	0
ENZ	862	PF00370	0.0833604	0.103177	0.0594505	0	0
ENZ	863	PF03952	0.0833344	0.097538	0	0.0426109	0
ENZ	864	PF14815	0.0832816	0.0832816	0	0	0
MEM	865	PF05977	0.0832811	0	0.0832811	0	0
MEM	866	PF10277	0.0832597	0	0.0959879	0.0381845	0
MEM	867	PF04515	0.0832154	0	0.0959458	0.0381912	0
OTS	868	PF04935	0.0832103	0	0	0.0832103	0
OTS	869	PF10273	0.0832103	0	0	0.0832103	0
OTS	870	PF10229	0.0832103	0	0	0.0832103	0
OTS	871	PF09072	0.0832103	0	0	0.0832103	0
ENZ	872	PF02913	0.0832042	0.0969481	0.0412317	0	0
MEM	873	PF02453	0.0831975	0.0432064	0.0975996	0	0
OTS	874	PF07742	0.083172	0	0.0430715	0.0975292	0
OTS	875	PF00011	0.0831463	0.0376274	0.0411296	0.109399	0
ENZ	876	GO:0004674	0.0831207	0.115603	0.0480177	0.0494299	0
ENZ	877	PF00456	0.0831072	0.0958675	0.038281	0	0
ENZ	878	GO:0046523	0.0831017	0.0831017	0	0	0
ENZ	879	GO:0046570	0.0831017	0.0831017	0	0	0
ENZ	880	GO:0046961	0.0831017	0.0831017	0	0	0
ENZ	881	PF11861	0.0831017	0.0831017	0	0	0
MEM	882	GO:0015238	0.0830891	0	0.0830891	0	0
MEM	883	GO:0006855	0.0830891	0	0.0830891	0	0
ENZ	884	PF13669	0.0830834	0.0979729	0.0446686	0	0
OTS	885	PF03735	0.083037	0	0	0.083037	0
OTS	886	PF13097	0.083037	0	0	0.083037	0
OTS	887	PF03517	0.083037	0	0	0.083037	0
OTS	888	PF13096	0.083037	0	0	0.083037	0
OTS	889	PF14955	0.083037	0	0	0.083037	0
OTS	890	PF03800	0.083037	0	0	0.083037	0
OTS	891	PF09725	0.083037	0	0	0.083037	0
OTS	892	PF14763	0.083037	0	0	0.083037	0
OTS	893	PF14968	0.083037	0	0	0.083037	0
ENZ	894	PF00351	0.0830314	0.0983275	0.0458881	0	0
MEM	895	PF01413	0.0829941	0	0.0991968	0.0486081	0
MEM	896	GO:0007195	0.082992	0	0.082992	0	0
OTS	897	PF08059	0.0829594	0	0.0382194	0.0956992	0
OTS	898	PF00687	0.0829486	0	0.0431114	0.0973191	0
ENZ	899	GO:0016783	0.0829192	0.0829192	0	0	0
ENZ	900	GO:0009249	0.0829192	0.0829192	0	0	0
ENZ	901	GO:0016992	0.0829192	0.0829192	0	0	0
ENZ	902	PF15617	0.0829192	0.0829192	0	0	0
ENZ	903	PF12436	0.0829192	0.0829192	0	0	0
ENZ	904	PF04558	0.0829192	0.0829192	0	0	0
ENZ	905	GO:0009107	0.0829192	0.0829192	0	0	0
MEM	906	PF10176	0.0828943	0	0.0828943	0	0
MEM	907	PF08473	0.0828943	0	0.0828943	0	0
OTS	908	PF00276	0.0828856	0	0.0535443	0.100734	0
TFS	909	PF12360	0.0828639	0	0.0405253	0	0.0963723
OTS	910	PF15165	0.0828613	0	0	0.0828613	0
OTS	911	PF12022	0.0828613	0	0	0.0828613	0
OTS	912	PF15311	0.0828613	0	0	0.0828613	0
OTS	913	PF04699	0.0828613	0	0	0.0828613	0
OTS	914	GO:0035145	0.0828613	0	0	0.0828613	0
OTS	915	PF10650	0.0828613	0	0	0.0828613	0
OTS	916	PF04096	0.0828613	0	0	0.0828613	0
OTS	917	PF01205	0.0828613	0	0	0.0828613	0
OTS	918	PF09282	0.0828613	0	0	0.0828613	0
OTS	919	GO:0061136	0.0828613	0	0	0.0828613	0
OTS	920	PF09302	0.0828613	0	0	0.0828613	0
OTS	921	GO:0033146	0.0828613	0	0	0.0828613	0
MEM	922	PF06312	0.0828448	0	0.0981341	0.0458679	0
MEM	923	PF06707	0.0827957	0	0.0827957	0	0
MEM	924	PF06247	0.0827957	0	0.0827957	0	0
MEM	925	PF13792	0.0827458	0.0367406	0.107212	0.0366586	0
ENZ	926	PF09070	0.0827342	0.0827342	0	0	0
ENZ	927	PF04189	0.0827342	0.0827342	0	0	0
ENZ	928	PF13507	0.0827342	0.0827342	0	0	0
ENZ	929	GO:0018833	0.0827342	0.0827342	0	0	0
ENZ	930	PF08063	0.0827342	0.0827342	0	0	0
ENZ	931	PF09764	0.0827342	0.0827342	0	0	0
MEM	932	PF04893	0.0826911	0.038355	0.0954761	0	0
ENZ	933	PF03167	0.0826847	0.0954662	0.0383445	0	0
ENZ	934	PF00306	0.0826847	0.0954662	0.0383445	0	0
OTS	935	PF14687	0.0826832	0	0	0.0826832	0
OTS	936	PF05181	0.0826832	0	0	0.0826832	0
OTS	937	PF09758	0.0826832	0	0	0.0826832	0
OTS	938	PF14822	0.0826832	0	0	0.0826832	0
OTS	939	PF05178	0.0826832	0	0	0.0826832	0
OTS	940	PF10170	0.0826832	0	0	0.0826832	0
OTS	941	PF07743	0.0826832	0	0	0.0826832	0
OTS	942	GO:0032798	0.0826832	0	0	0.0826832	0
OTS	943	PF15350	0.0826832	0	0	0.0826832	0
OTS	944	PF11904	0.0826351	0	0.0412317	0.096379	0
ENZ	945	PF07700	0.0825795	0.0979049	0.0459763	0	0
ENZ	946	PF06052	0.0825466	0.0825466	0	0	0
ENZ	947	PF12179	0.0825466	0.0825466	0	0	0
ENZ	948	PF06026	0.0825466	0.0825466	0	0	0
ENZ	949	PF06337	0.0825156	0.102073	0.0586727	0	0
TFS	950	PF08832	0.0825096	0.0433246	0	0.0397733	0.110209
OTS	951	PF14688	0.0825026	0	0	0.0825026	0
OTS	952	PF11464	0.0825026	0	0	0.0825026	0
OTS	953	PF04037	0.0825026	0	0	0.0825026	0
OTS	954	PF11035	0.0825026	0	0	0.0825026	0
OTS	955	PF05890	0.0825026	0	0	0.0825026	0
OTS	956	PF14820	0.0825026	0	0	0.0825026	0
MEM	957	PF00033	0.0824605	0.0448377	0.0974064	0	0
ENZ	958	PF02877	0.0824394	0.0968751	0.0433069	0	0
ENZ	959	PF00891	0.0823942	0.0961837	0.0413685	0	0
MEM	960	GO:0019959	0.082394	0	0.082394	0	0
OTS	961	PF08824	0.0823847	0	0.0383061	0.0951534	0
ENZ	962	PF12689	0.0823561	0.0823561	0	0	0
ENZ	963	PF07542	0.0823561	0.0823561	0	0	0
ENZ	964	PF15509	0.0823561	0.0823561	0	0	0
ENZ	965	PF00329	0.0823561	0.0823561	0	0	0
ENZ	966	PF04557	0.0823561	0.0823561	0	0	0
ENZ	967	PF03561	0.0823561	0.0823561	0	0	0
OTS	968	PF14781	0.0823194	0	0	0.0823194	0
OTS	969	PF00363	0.0823194	0	0	0.0823194	0
OTS	970	PF15449	0.0823194	0	0	0.0823194	0
OTS	971	PF12820	0.0823194	0	0	0.0823194	0
OTS	972	PF04856	0.0823194	0	0	0.0823194	0
OTS	973	PF09033	0.0823194	0	0	0.0823194	0
OTS	974	PF08641	0.0823194	0	0	0.0823194	0
OTS	975	PF07540	0.0823194	0	0	0.0823194	0
OTS	976	PF04697	0.0823194	0	0	0.0823194	0
OTS	977	PF10171	0.0823194	0	0	0.0823194	0
OTS	978	PF10232	0.0823194	0	0	0.0823194	0
OTS	979	PF15395	0.0823194	0	0	0.0823194	0
OTS	980	PF15093	0.0823194	0	0	0.0823194	0
OTS	981	PF06413	0.0823194	0	0	0.0823194	0
OTS	982	PF08661	0.0823194	0	0	0.0823194	0
OTS	983	PF12572	0.0823194	0	0	0.0823194	0
ENZ	984	PF08264	0.082303	0.108653	0.0413358	0.0377131	0
OTS	985	PF00338	0.0823011	0	0.0383189	0.0950741	0
MEM	986	PF02949	0.0822707	0.0449431	0.109381	0.0363885	0
OTS	987	PF07001	0.0822172	0	0.0383317	0.0949944	0
MEM	988	PF03825	0.0821883	0	0.0821883	0	0
MEM	989	PF04547	0.0821818	0.0368021	0.106689	0.0367198	0
MEM	990	PF01770	0.0821659	0	0.0949493	0.0383503	0
ENZ	991	GO:0070537	0.0821628	0.0821628	0	0	0
OTS	992	PF05837	0.0821336	0	0	0.0821336	0
OTS	993	PF09649	0.0821336	0	0	0.0821336	0
OTS	994	PF01878	0.0821336	0	0	0.0821336	0
OTS	995	PF15181	0.0821336	0	0	0.0821336	0
OTS	996	PF09805	0.0821336	0	0	0.0821336	0
OTS	997	PF15552	0.0821336	0	0	0.0821336	0
OTS	998	PF04981	0.0821336	0	0	0.0821336	0
OTS	999	PF09047	0.0821336	0	0	0.0821336	0
OTS	1000	PF15078	0.0821336	0	0	0.0821336	0
OTS	1001	PF09724	0.0821336	0	0	0.0821336	0
OTS	1002	PF06905	0.0821336	0	0	0.0821336	0
OTS	1003	PF08315	0.0821336	0	0	0.0821336	0
OTS	1004	PF13741	0.0821336	0	0	0.0821336	0
OTS	1005	PF15336	0.0821328	0	0.0383445	0.0949143	0
MEM	1006	PF08454	0.0821189	0	0.0949047	0.0383576	0
MEM	1007	PF00993	0.0821189	0	0.0949047	0.0383576	0
MEM	1008	PF12304	0.0820842	0	0.0820842	0	0
MEM	1009	PF05915	0.0820842	0	0.0820842	0	0
TFS	1010	PF02946	0.0820664	0	0.0416382	0.0431586	0.110332
TFS	1011	PF11569	0.0820141	0.0501646	0.0629188	0	0.119709
MEM	1012	PF05805	0.0819945	0.038462	0.0948152	0	0
ENZ	1013	PF06461	0.081988	0.094805	0.0384509	0	0
MEM	1014	PF09387	0.0819792	0	0.0819792	0	0
MEM	1015	PF10606	0.0819792	0	0.0819792	0	0
ENZ	1016	PF09292	0.0819665	0.0819665	0	0	0
ENZ	1017	PF12933	0.0819665	0.0819665	0	0	0
ENZ	1018	GO:0046168	0.0819665	0.0819665	0	0	0
ENZ	1019	PF02746	0.0819665	0.0819665	0	0	0
ENZ	1020	PF01269	0.0819665	0.0819665	0	0	0
ENZ	1021	PF12800	0.0819665	0.0819665	0	0	0
MEM	1022	PF01365	0.0819628	0	0.0964048	0.043326	0
MEM	1023	PF08385	0.0819467	0	0.102983	0.0631098	0
OTS	1024	GO:0003730	0.0819451	0	0	0.0819451	0
OTS	1025	PF04158	0.0819451	0	0	0.0819451	0
OTS	1026	PF12353	0.0819451	0	0	0.0819451	0
OTS	1027	PF15287	0.0819451	0	0	0.0819451	0
OTS	1028	PF10147	0.0819451	0	0	0.0819451	0
OTS	1029	PF06608	0.0819451	0	0	0.0819451	0
OTS	1030	PF15557	0.0819451	0	0	0.0819451	0
OTS	1031	PF14674	0.0819451	0	0	0.0819451	0
OTS	1032	PF10154	0.0819451	0	0	0.0819451	0
OTS	1033	PF09666	0.0819451	0	0	0.0819451	0
OTS	1034	PF07326	0.0819451	0	0	0.0819451	0
OTS	1035	PF15134	0.0819451	0	0	0.0819451	0
OTS	1036	PF15419	0.0819451	0	0	0.0819451	0
OTS	1037	PF12494	0.0819451	0	0	0.0819451	0
OTS	1038	PF06419	0.0819451	0	0	0.0819451	0
OTS	1039	PF01871	0.0819451	0	0	0.0819451	0
ENZ	1040	PF01557	0.0818991	0.0947206	0.0384647	0	0
OTS	1041	PF15262	0.0818775	0	0.0383838	0.094672	0
MEM	1042	GO:0016500	0.0818734	0	0.0818734	0	0
MEM	1043	PF12280	0.0818734	0	0.0818734	0	0
MEM	1044	PF00193	0.0818084	0.0451858	0.113023	0.0484578	0
MEM	1045	GO:0005000	0.0817667	0	0.0817667	0	0
MEM	1046	PF03073	0.0817667	0	0.0817667	0	0
MEM	1047	GO:0031663	0.0817667	0	0.0817667	0	0
OTS	1048	PF15095	0.0817537	0	0	0.0817537	0
OTS	1049	PF02184	0.0817537	0	0	0.0817537	0
OTS	1050	PF13092	0.0817537	0	0	0.0817537	0
OTS	1051	PF00436	0.0817537	0	0	0.0817537	0
ENZ	1052	PF00459	0.0817395	0.102835	0.0632863	0	0
ENZ	1053	PF06465	0.0817198	0.0945506	0.0384924	0	0
MEM	1054	PF08344	0.0817084	0.0385065	0.0945439	0	0
ENZ	1055	PF02817	0.0817054	0.0961859	0.0434415	0	0
OTS	1056	PF01084	0.0816697	0	0.0413969	0.0954687	0
MEM	1057	GO:0005267	0.081659	0	0.081659	0	0
MEM	1058	GO:0071805	0.081659	0	0.081659	0	0
MEM	1059	PF04184	0.081659	0	0.081659	0	0
MEM	1060	PF06789	0.081659	0	0.081659	0	0
MEM	1061	GO:0002474	0.0816525	0	0.0998119	0.054478	0
MEM	1062	GO:0042612	0.0816525	0	0.0998119	0.054478	0
ENZ	1063	PF08074	0.0816346	0.0954677	0.0414993	0	0
MEM	1064	PF06328	0.0815937	0	0.0944067	0.038439	0
ENZ	1065	GO:0009331	0.0815646	0.0815646	0	0	0
ENZ	1066	GO:0050346	0.0815646	0.0815646	0	0	0
ENZ	1067	GO:0016836	0.0815646	0.0815646	0	0	0
ENZ	1068	GO:0006072	0.0815646	0.0815646	0	0	0
ENZ	1069	PF06883	0.0815646	0.0815646	0	0	0
ENZ	1070	GO:0018112	0.0815646	0.0815646	0	0	0
ENZ	1071	PF02056	0.0815646	0.0815646	0	0	0
ENZ	1072	PF00591	0.0815646	0.0815646	0	0	0
OTS	1073	PF01984	0.0815594	0	0	0.0815594	0
OTS	1074	PF01929	0.0815594	0	0	0.0815594	0
OTS	1075	PF10244	0.0815594	0	0	0.0815594	0
OTS	1076	PF14924	0.0815594	0	0	0.0815594	0
OTS	1077	PF04683	0.0815594	0	0	0.0815594	0
OTS	1078	PF14629	0.0815594	0	0	0.0815594	0
OTS	1079	PF01777	0.0815594	0	0	0.0815594	0
OTS	1080	PF05291	0.0815594	0	0	0.0815594	0
OTS	1081	PF10036	0.0815594	0	0	0.0815594	0
OTS	1082	PF03439	0.0815594	0	0	0.0815594	0
MEM	1083	PF03024	0.0815578	0	0.0969337	0.0461277	0
ENZ	1084	PF06617	0.081557	0.094805	0	0.0397439	0
MEM	1085	PF11956	0.0815505	0	0.0815505	0	0
MEM	1086	PF02180	0.0815505	0	0.0815505	0	0
MEM	1087	PF03091	0.0815505	0	0.0815505	0	0
MEM	1088	PF06963	0.0815505	0	0.0815505	0	0
OTS	1089	PF04825	0.0815313	0	0.0384373	0.0943438	0
OTS	1090	PF01253	0.0814713	0	0.0433808	0.0959316	0
ENZ	1091	PF07910	0.0814476	0.0942925	0.0385348	0	0
ENZ	1092	PF02761	0.0814476	0.0942925	0.0385348	0	0
ENZ	1093	GO:0044262	0.0814438	0.0986395	0.051587	0	0
OTS	1094	GO:0019005	0.0814437	0	0.0384509	0.0942607	0
MEM	1095	PF10457	0.081441	0	0.081441	0	0
MEM	1096	PF09430	0.081441	0	0.081441	0	0
MEM	1097	PF03520	0.0814177	0.0385521	0.0942684	0	0
OTS	1098	PF08514	0.081416	0.0397682	0	0.094672	0
OTS	1099	GO:0005833	0.0814004	0	0.074335	0.106179	0
ENZ	1100	PF01909	0.0813703	0.111546	0.0482239	0.0423021	0
OTS	1101	PF10451	0.081362	0	0	0.081362	0
OTS	1102	PF08991	0.081362	0	0	0.081362	0
OTS	1103	PF06658	0.081362	0	0	0.081362	0
OTS	1104	PF11935	0.081362	0	0	0.081362	0
OTS	1105	PF10514	0.081362	0	0	0.081362	0
OTS	1106	PF15427	0.081362	0	0	0.081362	0
OTS	1107	PF11532	0.081362	0	0	0.081362	0
OTS	1108	PF15146	0.081362	0	0	0.081362	0
OTS	1109	PF09429	0.081362	0	0	0.081362	0
OTS	1110	PF12295	0.081362	0	0	0.081362	0
OTS	1111	PF09809	0.081362	0	0	0.081362	0
ENZ	1112	PF10397	0.0813587	0.0813587	0	0	0
ENZ	1113	PF07994	0.0813587	0.0813587	0	0	0
ENZ	1114	GO:0004367	0.0813587	0.0813587	0	0	0
ENZ	1115	PF10494	0.0813587	0.0813587	0	0	0
ENZ	1116	PF05026	0.0813587	0.0813587	0	0	0
ENZ	1117	PF12330	0.0813587	0.0813587	0	0	0
OTS	1118	GO:0031146	0.0813557	0	0.0384647	0.0941773	0
OTS	1119	PF05916	0.0813557	0	0.0384647	0.0941773	0
MEM	1120	PF04109	0.0813305	0	0.0813305	0	0
OTS	1121	GO:0016592	0.0812998	0	0.0582889	0.100729	0
MEM	1122	PF00230	0.0812684	0.0369032	0.105843	0.0368205	0
ENZ	1123	PF04983	0.0812638	0.0941183	0.0385635	0	0
ENZ	1124	GO:0004365	0.0812364	0.10848	0.0440176	0.0377131	0
MEM	1125	PF10269	0.0812191	0	0.0812191	0	0
MEM	1126	GO:0042116	0.0812191	0	0.0812191	0	0
MEM	1127	GO:0007189	0.0812191	0	0.0812191	0	0
MEM	1128	GO:0001875	0.0812191	0	0.0812191	0	0
MEM	1129	GO:0032497	0.0812191	0	0.0812191	0	0
MEM	1130	GO:0034142	0.0812191	0	0.0812191	0	0
MEM	1131	GO:0046696	0.0812191	0	0.0812191	0	0
MEM	1132	GO:0043202	0.0812191	0	0.0812191	0	0
MEM	1133	PF08709	0.0812026	0	0.0956922	0.0434688	0
OTS	1134	PF15370	0.0811614	0	0	0.0811614	0
OTS	1135	PF00827	0.0811614	0	0	0.0811614	0
OTS	1136	PF08081	0.0811614	0	0	0.0811614	0
OTS	1137	PF07576	0.0811614	0	0	0.0811614	0
OTS	1138	PF15264	0.0811614	0	0	0.0811614	0
OTS	1139	PF08492	0.0811614	0	0	0.0811614	0
OTS	1140	GO:0001515	0.0811614	0	0	0.0811614	0
OTS	1141	PF14989	0.0811614	0	0	0.0811614	0
OTS	1142	PF15006	0.0811614	0	0	0.0811614	0
OTS	1143	PF10357	0.0811614	0	0	0.0811614	0
OTS	1144	PF09741	0.0811614	0	0	0.0811614	0
OTS	1145	PF05020	0.0811614	0	0	0.0811614	0
OTS	1146	PF08318	0.0811614	0	0	0.0811614	0
OTS	1147	PF07458	0.0811614	0	0	0.0811614	0
ENZ	1148	PF02823	0.0811493	0.0811493	0	0	0
ENZ	1149	GO:0001758	0.0811493	0.0811493	0	0	0
ENZ	1150	PF01195	0.0811493	0.0811493	0	0	0
ENZ	1151	GO:0042572	0.0811493	0.0811493	0	0	0
MEM	1152	PF01462	0.0811119	0.0518803	0.120183	0.0653332	0
MEM	1153	PF15345	0.0811066	0	0.0811066	0	0
ENZ	1154	GO:0007205	0.0810941	0.0961108	0.0450501	0	0
ENZ	1155	GO:0004143	0.0810941	0.0961108	0.0450501	0	0
OTS	1156	PF07534	0.0810938	0	0.0426819	0.108659	0.0400143
ENZ	1157	PF02800	0.0810775	0.108918	0.0458777	0.0376425	0
ENZ	1158	PF02137	0.0810628	0.107675	0.0395687	0	0.0402667
ENZ	1159	PF01979	0.0810025	0.11043	0.0478149	0.0404665	0
ENZ	1160	PF00929	0.0809989	0.116463	0.0523708	0.0540218	0
TFS	1161	PF04617	0.0809768	0	0.0388606	0.0401817	0.107324
OTS	1162	PF06729	0.0809575	0	0	0.0809575	0
OTS	1163	PF10238	0.0809575	0	0	0.0809575	0
OTS	1164	PF10574	0.0809575	0	0	0.0809575	0
OTS	1165	PF09032	0.0809575	0	0	0.0809575	0
OTS	1166	PF04086	0.0809575	0	0	0.0809575	0
OTS	1167	PF15133	0.0809575	0	0	0.0809575	0
OTS	1168	PF08234	0.0809575	0	0	0.0809575	0
OTS	1169	PF06581	0.0809575	0	0	0.0809575	0
OTS	1170	PF01165	0.0809575	0	0	0.0809575	0
OTS	1171	PF15483	0.0809575	0	0	0.0809575	0
OTS	1172	PF12457	0.0809575	0	0	0.0809575	0
OTS	1173	PF10209	0.0809575	0	0	0.0809575	0
ENZ	1174	PF03099	0.0809421	0.0954701	0.0435841	0	0
ENZ	1175	PF08292	0.0809364	0.0809364	0	0	0
ENZ	1176	PF12580	0.0809364	0.0809364	0	0	0
ENZ	1177	PF12627	0.0809364	0.0809364	0	0	0
MEM	1178	PF12774	0.0809225	0.0358565	0.11347	0.0617872	0
MEM	1179	PF01757	0.0809225	0.0386305	0.0937993	0	0
OTS	1180	PF08312	0.0809092	0	0.0385348	0.0937541	0
MEM	1181	PF03028	0.0808744	0.0384275	0.114909	0.0636768	0
OTS	1182	PF10197	0.0808253	0	0.0415446	0.0946735	0
OTS	1183	PF00806	0.0808185	0	0.0385491	0.0936682	0
MEM	1184	PF08198	0.0807629	0	0.0807629	0	0
MEM	1185	PF05104	0.0807629	0	0.0807629	0	0
MEM	1186	PF04388	0.0807629	0	0.0807629	0	0
OTS	1187	GO:0031118	0.0807502	0	0	0.0807502	0
OTS	1188	PF04729	0.0807502	0	0	0.0807502	0
OTS	1189	PF10780	0.0807502	0	0	0.0807502	0
OTS	1190	PF08644	0.0807502	0	0	0.0807502	0
OTS	1191	GO:0005732	0.0807502	0	0	0.0807502	0
OTS	1192	PF10252	0.0807502	0	0	0.0807502	0
OTS	1193	PF07065	0.0807502	0	0	0.0807502	0
OTS	1194	PF10442	0.0807502	0	0	0.0807502	0
OTS	1195	GO:0030515	0.0807502	0	0	0.0807502	0
OTS	1196	PF04440	0.0807274	0	0.0385635	0.0935819	0
ENZ	1197	PF02607	0.0807197	0.0807197	0	0	0
ENZ	1198	PF02885	0.0807197	0.0807197	0	0	0
ENZ	1199	PF09326	0.0807197	0.0807197	0	0	0
ENZ	1200	PF11722	0.0807197	0.0807197	0	0	0
ENZ	1201	PF02436	0.0807197	0.0807197	0	0	0
ENZ	1202	PF01648	0.0807197	0.0807197	0	0	0
OTS	1203	PF04698	0.0807143	0.0398848	0	0.0940092	0
MEM	1204	GO:0006958	0.080692	0	0.100398	0.0591167	0
ENZ	1205	PF00491	0.0806622	0.0945523	0.0416703	0	0
TFS	1206	PF14764	0.080649	0	0	0.0422706	0.0947392
MEM	1207	PF05934	0.0806462	0	0.0806462	0	0
OTS	1208	PF15309	0.0806452	0	0.0435356	0.0951571	0
OTS	1209	PF00327	0.080644	0	0.0490166	0.0969829	0
OTS	1210	PF12394	0.0806358	0	0.0385781	0.0934951	0
MEM	1211	PF01108	0.0806224	0.0612374	0.118526	0.0524724	0
ENZ	1212	PF10436	0.0805846	0.0956348	0.0451507	0	0
ENZ	1213	GO:0016853	0.0805842	0.118045	0.0545801	0.0578011	0
MEM	1214	PF06668	0.080545	0	0.095991	0.0463379	0
OTS	1215	PF05066	0.0805437	0	0.0385928	0.093408	0
OTS	1216	PF04051	0.0805437	0	0.0385928	0.093408	0
OTS	1217	PF14953	0.0805394	0	0	0.0805394	0
OTS	1218	PF09041	0.0805394	0	0	0.0805394	0
OTS	1219	PF05502	0.0805394	0	0	0.0805394	0
OTS	1220	PF06969	0.0805394	0	0	0.0805394	0
OTS	1221	GO:0031424	0.0805394	0	0	0.0805394	0
OTS	1222	PF06910	0.0805394	0	0	0.0805394	0
OTS	1223	PF06209	0.0805394	0	0	0.0805394	0
OTS	1224	PF08293	0.0805394	0	0	0.0805394	0
OTS	1225	PF04190	0.0805394	0	0	0.0805394	0
OTS	1226	PF09034	0.0805394	0	0	0.0805394	0
OTS	1227	PF05859	0.0805394	0	0	0.0805394	0
OTS	1228	PF00444	0.0805394	0	0	0.0805394	0
OTS	1229	PF09747	0.0805394	0	0	0.0805394	0
OTS	1230	PF15325	0.0805394	0	0	0.0805394	0
OTS	1231	PF14913	0.0805394	0	0	0.0805394	0
OTS	1232	PF01931	0.0805394	0	0	0.0805394	0
OTS	1233	PF11326	0.0805394	0	0	0.0805394	0
OTS	1234	PF15015	0.0805394	0	0	0.0805394	0
MEM	1235	PF10271	0.0805283	0	0.0805283	0	0
MEM	1236	GO:0002079	0.0805283	0	0.0805283	0	0
ENZ	1237	GO:0000287	0.080528	0.111746	0.0422163	0.0514387	0
ENZ	1238	GO:0006094	0.0805093	0.0934037	0.0386831	0	0
ENZ	1239	PF01658	0.0804991	0.0804991	0	0	0
ENZ	1240	PF09364	0.0804991	0.0804991	0	0	0
ENZ	1241	PF14681	0.0804983	0.0955543	0.0451679	0	0
MEM	1242	GO:0004888	0.0804831	0	0.0955213	0.0451147	0
OTS	1243	PF01858	0.0804765	0	0.0416066	0.0943453	0
MEM	1244	PF03348	0.0804634	0	0.094129	0	0.0409967
OTS	1245	PF12932	0.0804511	0	0.0386075	0.0933203	0
MEM	1246	PF06682	0.0804093	0	0.0804093	0	0
MEM	1247	PF15383	0.0804093	0	0.0804093	0	0
ENZ	1248	PF02762	0.0803878	0.0942942	0.0417193	0	0
OTS	1249	PF10629	0.0803697	0.0431549	0	0.0947546	0
ENZ	1250	PF00044	0.0803617	0.108918	0.0449603	0.0407071	0
OTS	1251	PF15268	0.080353	0.0399457	0	0.0936682	0
OTS	1252	PF14925	0.0803248	0	0	0.0803248	0
OTS	1253	PF14939	0.0803248	0	0	0.0803248	0
OTS	1254	PF15000	0.0803248	0	0	0.0803248	0
OTS	1255	PF10187	0.0803248	0	0	0.0803248	0
OTS	1256	PF15162	0.0803248	0	0	0.0803248	0
OTS	1257	PF12742	0.0803248	0	0	0.0803248	0
OTS	1258	PF15289	0.0803248	0	0	0.0803248	0
OTS	1259	PF15472	0.0803248	0	0	0.0803248	0
OTS	1260	PF09453	0.0803248	0	0	0.0803248	0
OTS	1261	PF14538	0.0803248	0	0	0.0803248	0
OTS	1262	PF06179	0.0803248	0	0	0.0803248	0
OTS	1263	PF10259	0.0803248	0	0	0.0803248	0
OTS	1264	PF09469	0.0803043	0	0.0436004	0.0948378	0
MEM	1265	PF03878	0.0802891	0	0.0802891	0	0
ENZ	1266	GO:0046068	0.0802745	0.0802745	0	0	0
ENZ	1267	PF03819	0.0802745	0.0802745	0	0	0
ENZ	1268	PF04209	0.0802745	0.0802745	0	0	0
TFS	1269	PF12403	0.0802689	0	0.0387779	0.0435885	0.107724
OTS	1270	PF13922	0.0802646	0	0.0386374	0.0931437	0
OTS	1271	PF02213	0.0802646	0	0.0386374	0.0931437	0
TFS	1272	PF02270	0.0802316	0	0.0442875	0	0.0949941
TFS	1273	PF03529	0.0802316	0	0.0442875	0	0.0949941
MEM	1274	PF02815	0.0801825	0.0619631	0.100837	0	0
MEM	1275	PF03125	0.0801677	0	0.0801677	0	0
MEM	1276	PF10325	0.0801677	0	0.0801677	0	0
MEM	1277	GO:0016493	0.0801677	0	0.0801677	0	0
MEM	1278	PF12772	0.0801677	0	0.0801677	0	0
ENZ	1279	GO:0051259	0.0801221	0.0959621	0.0475202	0	0
ENZ	1280	PF05063	0.0801197	0.093035	0.0387458	0	0
MEM	1281	PF01404	0.0801126	0.0370341	0.104774	0.0369507	0
OTS	1282	PF11095	0.0801064	0	0	0.0801064	0
OTS	1283	PF15512	0.0801064	0	0	0.0801064	0
OTS	1284	PF14878	0.0801064	0	0	0.0801064	0
OTS	1285	PF14465	0.0801064	0	0	0.0801064	0
OTS	1286	PF15306	0.0801064	0	0	0.0801064	0
OTS	1287	PF01922	0.0801064	0	0	0.0801064	0
OTS	1288	PF02731	0.0801064	0	0	0.0801064	0
OTS	1289	PF15384	0.0801064	0	0	0.0801064	0
OTS	1290	PF12346	0.0801064	0	0	0.0801064	0
OTS	1291	PF15473	0.0801064	0	0	0.0801064	0
OTS	1292	PF06937	0.0801064	0	0	0.0801064	0
OTS	1293	PF04050	0.0801064	0	0	0.0801064	0
OTS	1294	PF04045	0.0801064	0	0	0.0801064	0
TFS	1295	GO:0008013	0.0800941	0	0	0.0482435	0.0961753
TFS	1296	PF04589	0.0800601	0	0.0420766	0.0401282	0.107462
MEM	1297	PF10261	0.0800451	0	0.0800451	0	0
MEM	1298	PF02101	0.0800451	0	0.0800451	0	0
MEM	1299	PF14857	0.0800451	0	0.0800451	0	0
OTS	1300	PF04824	0.079981	0	0.0386831	0.0928753	0
OTS	1301	PF10996	0.079981	0	0.0386831	0.0928753	0
TFS	1302	PF01422	0.0799791	0	0.064821	0	0.101586
MEM	1303	PF02040	0.0799212	0	0.0799212	0	0
MEM	1304	PF07281	0.0799212	0	0.0799212	0	0
ENZ	1305	PF13147	0.0799094	0.108709	0.0487725	0.0376277	0
ENZ	1306	PF01504	0.079899	0.108087	0.0468359	0.0377286	0
OTS	1307	PF02906	0.0798908	0.0400244	0	0.0932323	0
OTS	1308	PF10155	0.0798839	0	0	0.0798839	0
OTS	1309	PF09751	0.0798839	0	0	0.0798839	0
OTS	1310	PF15075	0.0798839	0	0	0.0798839	0
OTS	1311	PF12258	0.0798839	0	0	0.0798839	0
OTS	1312	PF06424	0.0798839	0	0	0.0798839	0
OTS	1313	PF07035	0.0798839	0	0	0.0798839	0
OTS	1314	PF03998	0.0798839	0	0	0.0798839	0
OTS	1315	PF11573	0.0798839	0	0	0.0798839	0
OTS	1316	PF10573	0.0798839	0	0	0.0798839	0
ENZ	1317	PF01182	0.0798831	0.0949802	0.0452912	0	0
ENZ	1318	PF05406	0.0798733	0.0944694	0.0437881	0	0
ENZ	1319	PF00667	0.0798217	0.101143	0.0639629	0	0
ENZ	1320	PF05645	0.0798122	0.0798122	0	0	0
ENZ	1321	PF00221	0.0798122	0.0798122	0	0	0
ENZ	1322	PF01014	0.0798122	0.0798122	0	0	0
ENZ	1323	PF01257	0.0798122	0.0798122	0	0	0
ENZ	1324	PF11547	0.0798122	0.0798122	0	0	0
ENZ	1325	GO:0042787	0.0798122	0.0798122	0	0	0
MEM	1326	PF01956	0.079796	0	0.079796	0	0
MEM	1327	PF15099	0.079796	0	0.079796	0	0
MEM	1328	PF05454	0.079796	0	0.079796	0	0
MEM	1329	PF11879	0.079796	0	0.079796	0	0
OTS	1330	PF02078	0.0797893	0	0.0387142	0.092694	0
OTS	1331	PF01857	0.0797579	0	0.0417359	0.0936699	0
ENZ	1332	PF06831	0.079742	0.0939424	0	0	0.0426012
ENZ	1333	GO:0015630	0.0797066	0.107081	0.0442449	0.0378798	0
ENZ	1334	PF00719	0.079682	0.093035	0	0.040059	0
MEM	1335	PF15064	0.0796695	0	0.0796695	0	0
MEM	1336	PF02117	0.0796695	0	0.0796695	0	0
TFS	1337	PF12347	0.0796652	0	0	0.0693286	0.102775
OTS	1338	PF12220	0.0796572	0	0	0.0796572	0
OTS	1339	PF04106	0.0796572	0	0	0.0796572	0
OTS	1340	PF08555	0.0796572	0	0	0.0796572	0
OTS	1341	PF05254	0.0796572	0	0	0.0796572	0
OTS	1342	PF01115	0.0796572	0	0	0.0796572	0
OTS	1343	PF14811	0.0796572	0	0	0.0796572	0
OTS	1344	PF15331	0.0796572	0	0	0.0796572	0
ENZ	1345	PF02223	0.0796534	0.106324	0.0368125	0.0431989	0
OTS	1346	PF09728	0.0796483	0	0.0475021	0.0954823	0
MEM	1347	PF03619	0.0796206	0.0388417	0.0925679	0	0
ENZ	1348	PF00750	0.0796202	0.0925626	0.0388271	0	0
OTS	1349	PF09398	0.079603	0	0.0437355	0.0941815	0
ENZ	1350	PF00694	0.0795828	0.0929415	0	0.0400761	0
ENZ	1351	GO:0006144	0.0795742	0.0795742	0	0	0
ENZ	1352	GO:0019628	0.0795742	0.0795742	0	0	0
ENZ	1353	GO:0004846	0.0795742	0.0795742	0	0	0
ENZ	1354	PF01958	0.0795742	0.0795742	0	0	0
MEM	1355	GO:0015280	0.0795417	0	0.0795417	0	0
MEM	1356	PF12679	0.0795417	0	0.0795417	0	0
MEM	1357	PF09801	0.0795417	0	0.0795417	0	0
ENZ	1358	PF00330	0.0795388	0.0934965	0.0418732	0	0
ENZ	1359	PF02825	0.0795336	0.114237	0.049151	0.0549594	0
OTS	1360	PF01160	0.0794978	0	0.0387618	0.0924184	0
MEM	1361	PF15371	0.0794769	0	0.0934153	0.0418154	0
OTS	1362	PF14917	0.0794261	0	0	0.0794261	0
OTS	1363	PF01172	0.0794261	0	0	0.0794261	0
OTS	1364	PF06991	0.0794261	0	0	0.0794261	0
OTS	1365	PF11942	0.0794261	0	0	0.0794261	0
OTS	1366	PF15293	0.0794261	0	0	0.0794261	0
OTS	1367	PF14648	0.0794261	0	0	0.0794261	0
OTS	1368	PF03879	0.0794261	0	0	0.0794261	0
OTS	1369	PF08286	0.0794261	0	0	0.0794261	0
OTS	1370	PF06097	0.0794261	0	0	0.0794261	0
MEM	1371	PF04906	0.079425	0	0.0933667	0.041825	0
OTS	1372	PF08688	0.0794246	0	0.0465026	0.0949255	0
ENZ	1373	PF05221	0.0794163	0.0923699	0.0388606	0	0
OTS	1374	PF14772	0.0793995	0	0.0387779	0.0923255	0
ENZ	1375	PF08332	0.0793995	0.0977124	0.0549387	0	0
OTS	1376	PF14854	0.0793876	0	0.0418035	0.0933221	0
ENZ	1377	PF07831	0.0793313	0.0793313	0	0	0
ENZ	1378	GO:0003998	0.0793313	0.0793313	0	0	0
TFS	1379	PF13744	0.0793016	0	0	0.0425178	0.0934742
MEM	1380	PF09753	0.0792817	0	0.0792817	0	0
MEM	1381	PF09307	0.0792817	0	0.0792817	0	0
MEM	1382	PF15183	0.0792817	0	0.0792817	0	0
MEM	1383	PF07678	0.0792697	0.0411867	0.109386	0.0491627	0
OTS	1384	PF06462	0.0792482	0	0.0453093	0.0943514	0
ENZ	1385	GO:0004693	0.0792469	0.0943872	0.0454207	0	0
MEM	1386	PF01740	0.0792369	0.0398403	0.105765	0.0397439	0
OTS	1387	PF00861	0.0792013	0	0.0388106	0.0921382	0
OTS	1388	PF07147	0.0792013	0	0.0388106	0.0921382	0
OTS	1389	PF11979	0.0792013	0	0.0388106	0.0921382	0
OTS	1390	PF10937	0.0791904	0	0	0.0791904	0
OTS	1391	PF14952	0.0791904	0	0	0.0791904	0
OTS	1392	PF07000	0.0791904	0	0	0.0791904	0
OTS	1393	GO:0034605	0.0791904	0	0	0.0791904	0
OTS	1394	PF08577	0.0791904	0	0	0.0791904	0
OTS	1395	PF05131	0.0791904	0	0	0.0791904	0
OTS	1396	PF12014	0.0791904	0	0	0.0791904	0
OTS	1397	PF10384	0.0791904	0	0	0.0791904	0
MEM	1398	PF08434	0.0791633	0	0.0931212	0.0418737	0
MEM	1399	PF06979	0.0791495	0	0.0791495	0	0
MEM	1400	PF04884	0.0791495	0	0.0791495	0	0
ENZ	1401	PF05000	0.0791482	0.0931299	0.041945	0	0
ENZ	1402	GO:0000413	0.0791107	0.107725	0.0429061	0.0429355	0
OTS	1403	PF01101	0.0791049	0.038078	0.0416685	0.105687	0
ENZ	1404	PF05386	0.0790833	0.0790833	0	0	0
ENZ	1405	GO:0016811	0.0790833	0.0790833	0	0	0
ENZ	1406	PF10576	0.0790833	0.0790833	0	0	0
ENZ	1407	PF13878	0.0790786	0.0924665	0	0.0401637	0
MEM	1408	PF02886	0.0790495	0	0.0989094	0.0595794	0
ENZ	1409	PF14513	0.0790333	0.0942102	0	0.0455307	0
MEM	1410	PF14997	0.0790159	0	0.0790159	0	0
MEM	1411	PF11710	0.0790159	0	0.0790159	0	0
OTS	1412	PF04712	0.0790076	0	0	0.0952361	0.0486854
MEM	1413	PF02189	0.0789902	0	0.0919434	0.0388595	0
ENZ	1414	GO:0050253	0.0789708	0.0968772	0.0537191	0	0
MEM	1415	PF01821	0.0789682	0	0.0973595	0.0551737	0
MEM	1416	GO:0060170	0.0789512	0	0.0929223	0.0419134	0
OTS	1417	PF04062	0.0789499	0	0	0.0789499	0
OTS	1418	PF06989	0.0789499	0	0	0.0789499	0
OTS	1419	PF05076	0.0789499	0	0	0.0789499	0
OTS	1420	PF15424	0.0789499	0	0	0.0789499	0
OTS	1421	PF04939	0.0789499	0	0	0.0789499	0
OTS	1422	PF08782	0.0789444	0	0	0.0983126	0.0581046
MEM	1423	PF01062	0.078934	0	0.0918903	0.038869	0
MEM	1424	PF09067	0.0789254	0.0370511	0.104582	0.0399191	0
ENZ	1425	PF02785	0.0789231	0.0988714	0.0598451	0	0
OTS	1426	PF07545	0.0789136	0	0.0418909	0.0928772	0
OTS	1427	PF05741	0.0788996	0	0.0388606	0.0918531	0
MEM	1428	PF08516	0.0788899	0.0939109	0.110194	0	0
MEM	1429	PF09746	0.0788807	0	0.0788807	0	0
MEM	1430	PF15281	0.0788807	0	0.0788807	0	0
MEM	1431	PF07019	0.0788807	0	0.0788807	0	0
MEM	1432	PF01835	0.078846	0.0393415	0.10891	0.0508503	0
OTS	1433	PF15301	0.07883	0	0	0.0930547	0.042674
ENZ	1434	PF09190	0.07883	0.07883	0	0	0
ENZ	1435	PF04112	0.07883	0.07883	0	0	0
ENZ	1436	PF01921	0.07883	0.07883	0	0	0
ENZ	1437	GO:0072572	0.07883	0.07883	0	0	0
ENZ	1438	GO:0070936	0.07883	0.07883	0	0	0
ENZ	1439	GO:0016773	0.0787898	0.091778	0.0389647	0	0
OTS	1440	PF15405	0.0787803	0	0.0438969	0.0934126	0
OTS	1441	PF03036	0.07877	0	0.06425	0.100187	0
MEM	1442	PF04505	0.0787491	0.041904	0.10502	0.0369073	0
MEM	1443	PF04133	0.0787438	0	0.0787438	0	0
MEM	1444	PF08412	0.0787333	0.0389898	0.0917299	0	0
TFS	1445	PF02173	0.0787255	0	0.0422578	0.040293	0.106242
OTS	1446	GO:0030216	0.0787043	0	0	0.0787043	0
OTS	1447	PF08694	0.0787043	0	0	0.0787043	0
OTS	1448	PF11107	0.0787043	0	0	0.0787043	0
OTS	1449	GO:1902166	0.0787043	0	0	0.0787043	0
OTS	1450	GO:0001533	0.0787043	0	0	0.0787043	0
OTS	1451	PF15379	0.0787043	0	0	0.0787043	0
ENZ	1452	PF14749	0.0786836	0.0938626	0.045537	0	0
ENZ	1453	PF02911	0.0786475	0.0926602	0.0420382	0	0
ENZ	1454	GO:0006098	0.0786475	0.0926602	0.0420382	0	0
OTS	1455	GO:0001104	0.0786473	0	0.0589698	0.0983039	0
ENZ	1456	PF00883	0.0786407	0.0933174	0.0440301	0	0
MEM	1457	GO:0005164	0.0786379	0	0.0924139	0	0.0413281
OTS	1458	PF06565	0.0786229	0	0.041945	0.0926046	0
MEM	1459	PF08320	0.0786054	0	0.0786054	0	0
MEM	1460	PF10312	0.0786054	0	0.0786054	0	0
MEM	1461	PF04034	0.0786054	0	0.0786054	0	0
MEM	1462	PF04506	0.0786054	0	0.0786054	0	0
MEM	1463	PF06775	0.0786054	0	0.0786054	0	0
ENZ	1464	PF13594	0.0785941	0.108047	0.0475688	0.0407897	0
OTS	1465	PF15010	0.0785924	0	0.0389119	0.0915631	0
OTS	1466	PF15250	0.0785924	0	0.0389119	0.0915631	0
OTS	1467	GO:0005923	0.0785924	0	0.0389119	0.0915631	0
OTS	1468	PF12509	0.0785924	0	0.0389119	0.0915631	0
ENZ	1469	GO:0045048	0.0785709	0.0785709	0	0	0
ENZ	1470	PF13844	0.0785709	0.0785709	0	0	0
ENZ	1471	GO:0033178	0.0785709	0.0785709	0	0	0
ENZ	1472	PF13580	0.0785709	0.0785709	0	0	0
MEM	1473	PF02194	0.078535	0	0.0915137	0.0389362	0
OTS	1474	GO:0008200	0.0785328	0	0.0764028	0.104	0
OTS	1475	PF15480	0.0784533	0	0	0.0784533	0
OTS	1476	PF15226	0.0784533	0	0	0.0784533	0
OTS	1477	PF11029	0.0784533	0	0	0.0784533	0
OTS	1478	PF07175	0.0784533	0	0	0.0784533	0
OTS	1479	PF15142	0.0784533	0	0	0.0784533	0
OTS	1480	PF15092	0.0784533	0	0	0.0784533	0
OTS	1481	PF00830	0.0784533	0	0	0.0784533	0
OTS	1482	PF15470	0.0784533	0	0	0.0784533	0
OTS	1483	PF15482	0.0784533	0	0	0.0784533	0
TFS	1484	PF12031	0.0784189	0	0.0423	0.0403314	0.105963
OTS	1485	PF12448	0.0783846	0	0.0389469	0.0913669	0
OTS	1486	PF03992	0.0783846	0	0.0389469	0.0913669	0
OTS	1487	PF15266	0.0783846	0	0.0389469	0.0913669	0
ENZ	1488	PF12205	0.078359	0.0913714	0.0390372	0	0
ENZ	1489	PF08518	0.078359	0.0913714	0.0390372	0	0
OTS	1490	PF14672	0.0783274	0	0.0420005	0.0923275	0
MEM	1491	PF12730	0.0783234	0	0.0783234	0	0
MEM	1492	PF05277	0.0783234	0	0.0783234	0	0
ENZ	1493	PF04131	0.078306	0.078306	0	0	0
MEM	1494	PF02743	0.0782927	0	0.0929732	0.0440416	0
OTS	1495	PF03467	0.0782797	0	0.0389647	0.0912679	0
OTS	1496	PF11934	0.0782694	0	0.0467491	0.0938524	0
ENZ	1497	PF01735	0.0782432	0.105294	0.0398805	0.0412731	0
ENZ	1498	PF13378	0.0782399	0.0916773	0	0.0403121	0
ENZ	1499	PF03950	0.0782364	0.0922749	0.0421156	0	0
ENZ	1500	PF11764	0.0782325	0.0927552	0	0.0435682	0
ENZ	1501	PF08214	0.0782325	0.0927552	0	0.0435682	0
OTS	1502	PF05179	0.0781967	0	0	0.0781967	0
OTS	1503	PF15455	0.0781967	0	0	0.0781967	0
OTS	1504	PF13325	0.0781967	0	0	0.0781967	0
OTS	1505	PF15478	0.0781967	0	0	0.0781967	0
OTS	1506	PF03997	0.0781967	0	0	0.0781967	0
OTS	1507	PF00189	0.0781967	0	0	0.0781967	0
OTS	1508	PF09236	0.0781967	0	0	0.0781967	0
OTS	1509	PF14777	0.0781967	0	0	0.0781967	0
OTS	1510	PF15551	0.0781967	0	0	0.0781967	0
OTS	1511	PF01133	0.0781967	0	0	0.0781967	0
OTS	1512	PF10583	0.0781967	0	0	0.0781967	0
MEM	1513	PF07062	0.0781798	0	0.0781798	0	0
MEM	1514	PF03521	0.0781798	0	0.0781798	0	0
MEM	1515	PF10233	0.0781798	0	0.0781798	0	0
MEM	1516	PF02077	0.0781798	0	0.0781798	0	0
MEM	1517	PF14770	0.0781798	0	0.0781798	0	0
MEM	1518	PF10660	0.0781798	0	0.0781798	0	0
MEM	1519	PF12400	0.0781798	0	0.0781798	0	0
MEM	1520	PF15378	0.0781798	0	0.0781798	0	0
MEM	1521	GO:0030285	0.0781798	0	0.0781798	0	0
TFS	1522	PF09582	0.0781456	0	0	0.0427364	0.0923911
MEM	1523	GO:0016712	0.078136	0.0563914	0.0969332	0	0
MEM	1524	PF09315	0.0781319	0	0.0921548	0.0420689	0
MEM	1525	PF07782	0.0781263	0	0.0911282	0.0390057	0
MEM	1526	PF02412	0.0780758	0	0.0921024	0.0420796	0
OTS	1527	PF04629	0.0780678	0	0.0390006	0.091068	0
OTS	1528	PF13012	0.0780678	0	0.0390006	0.091068	0
OTS	1529	PF09750	0.0780678	0	0.0390006	0.091068	0
ENZ	1530	GO:0003755	0.0780668	0.107638	0.0428923	0.0458204	0
ENZ	1531	PF02807	0.0780542	0.0960359	0.0539451	0	0
TFS	1532	PF02159	0.0780374	0	0.0413544	0	0.0918223
ENZ	1533	PF04992	0.0780347	0.0780347	0	0	0
ENZ	1534	PF04227	0.0780347	0.0780347	0	0	0
ENZ	1535	PF08629	0.0780347	0.0780347	0	0	0
MEM	1536	GO:0017022	0.0780343	0	0.0780343	0	0
MEM	1537	PF10322	0.0780343	0	0.0780343	0	0
MEM	1538	PF07857	0.0780343	0	0.0780343	0	0
MEM	1539	PF01169	0.0780343	0	0.0780343	0	0
MEM	1540	PF03124	0.0780343	0	0.0780343	0	0
ENZ	1541	PF01619	0.0780271	0.0920789	0.0421554	0	0
MEM	1542	PF06365	0.0780077	0	0.0910164	0.039026	0
ENZ	1543	PF00432	0.0779934	0.0970467	0.0571598	0	0
OTS	1544	PF15486	0.0779343	0	0	0.0779343	0
OTS	1545	PF15212	0.0779343	0	0	0.0779343	0
OTS	1546	PF06773	0.0779343	0	0	0.0779343	0
OTS	1547	PF10172	0.0779343	0	0	0.0779343	0
OTS	1548	PF10044	0.0779343	0	0	0.0779343	0
OTS	1549	PF01109	0.0779343	0	0	0.0779343	0
OTS	1550	PF12463	0.0779343	0	0	0.0779343	0
OTS	1551	GO:0007010	0.0779343	0	0	0.0779343	0
TFS	1552	GO:0009410	0.0779306	0	0.0440696	0.0457763	0.107879
MEM	1553	PF08393	0.0779273	0.0358703	0.112173	0.0668654	0
OTS	1554	GO:0016459	0.0778959	0	0.0478864	0.093858	0
MEM	1555	PF14721	0.0778869	0	0.0778869	0	0
MEM	1556	GO:0046883	0.0778869	0	0.0778869	0	0
MEM	1557	GO:0004949	0.0778869	0	0.0778869	0	0
MEM	1558	PF08831	0.0778869	0	0.0778869	0	0
MEM	1559	GO:0038171	0.0778869	0	0.0778869	0	0
MEM	1560	PF08983	0.0778869	0	0.0778869	0	0
OTS	1561	PF12012	0.0778601	0	0.0586123	0.0973976	0
MEM	1562	PF14851	0.0778572	0.0391397	0.0909038	0	0
TFS	1563	PF02161	0.0778443	0	0	0.0427944	0.0921091
ENZ	1564	GO:0042277	0.0778172	0.103951	0.040087	0.0383146	0
ENZ	1565	PF05724	0.0778153	0.0918805	0.0421958	0	0
ENZ	1566	PF04563	0.0778047	0.0912681	0	0.0403904	0
MEM	1567	PF01463	0.0777721	0	0.0934191	0.046941	0
ENZ	1568	PF04990	0.0777568	0.0777568	0	0	0
ENZ	1569	GO:0009298	0.0777568	0.0777568	0	0	0
ENZ	1570	PF12583	0.0777568	0.0777568	0	0	0
ENZ	1571	PF13575	0.0777568	0.0777568	0	0	0
ENZ	1572	GO:0004475	0.0777568	0.0777568	0	0	0
MEM	1573	PF10479	0.0777376	0	0.0777376	0	0
MEM	1574	PF06736	0.0777376	0	0.0777376	0	0
MEM	1575	PF15038	0.0777376	0	0.0777376	0	0
MEM	1576	PF03494	0.0777376	0	0.0777376	0	0
MEM	1577	PF07344	0.0777376	0	0.0777376	0	0
MEM	1578	PF10190	0.0777376	0	0.0777376	0	0
OTS	1579	PF04078	0.0776656	0	0	0.0776656	0
OTS	1580	GO:0018149	0.0776656	0	0	0.0776656	0
OTS	1581	PF02024	0.0776656	0	0	0.0776656	0
OTS	1582	GO:0005134	0.0776656	0	0	0.0776656	0
OTS	1583	PF07400	0.0776656	0	0	0.0776656	0
OTS	1584	GO:0018206	0.0776656	0	0	0.0776656	0
OTS	1585	PF15041	0.0776656	0	0	0.0776656	0
OTS	1586	GO:0018158	0.0776656	0	0	0.0776656	0
OTS	1587	PF13299	0.0776656	0	0	0.0776656	0
OTS	1588	PF15578	0.0776656	0	0	0.0776656	0
MEM	1589	PF10138	0.0776384	0.0580244	0.112687	0.047121	0
OTS	1590	PF15276	0.077636	0	0.0390745	0.0906608	0
ENZ	1591	GO:0006400	0.0776311	0.0923757	0.0442338	0	0
ENZ	1592	PF00224	0.0776128	0.0921772	0	0.043693	0
ENZ	1593	PF03159	0.0776008	0.0916797	0.0422369	0	0
MEM	1594	PF10347	0.0775862	0	0.0775862	0	0
MEM	1595	PF07406	0.0775862	0	0.0775862	0	0
MEM	1596	PF06423	0.0775862	0	0.0775862	0	0
MEM	1597	PF06151	0.0775862	0	0.0775862	0	0
MEM	1598	PF09786	0.0775862	0	0.0775862	0	0
MEM	1599	PF03232	0.0775862	0	0.0775862	0	0
MEM	1600	GO:0045177	0.0775862	0	0.0775862	0	0
TFS	1601	PF03850	0.0775852	0	0.046993	0	0.0932496
OTS	1602	PF00838	0.0775263	0	0.0390934	0.0905574	0
OTS	1603	PF07162	0.0775203	0	0.0469124	0.0931578	0
ENZ	1604	PF02145	0.0775044	0.113029	0.0563413	0.0502313	0
MEM	1605	PF01153	0.0774975	0	0.095723	0.0546766	0
OTS	1606	PF03942	0.0774838	0.0404503	0	0.0909672	0
MEM	1607	PF08399	0.077474	0	0.0927234	0.0457484	0
ENZ	1608	GO:0016813	0.0774718	0.0774718	0	0	0
ENZ	1609	GO:0000050	0.0774718	0.0774718	0	0	0
ENZ	1610	GO:0016149	0.0774718	0.0774718	0	0	0
ENZ	1611	GO:0006525	0.0774718	0.0774718	0	0	0
ENZ	1612	GO:0004053	0.0774718	0.0774718	0	0	0
ENZ	1613	PF02615	0.0774718	0.0774718	0	0	0
OTS	1614	PF15236	0.0774707	0.0437252	0	0.0920458	0
MEM	1615	PF14991	0.0774328	0	0.0774328	0	0
MEM	1616	PF09779	0.0774328	0	0.0774328	0	0
MEM	1617	GO:0004944	0.0774328	0	0.0774328	0	0
MEM	1618	GO:0042789	0.0774328	0	0.0774328	0	0
MEM	1619	PF13273	0.0774328	0	0.0774328	0	0
MEM	1620	GO:0038178	0.0774328	0	0.0774328	0	0
MEM	1621	PF15179	0.0774328	0	0.0774328	0	0
MEM	1622	GO:0005579	0.0774328	0	0.0774328	0	0
MEM	1623	GO:0004878	0.0774328	0	0.0774328	0	0
MEM	1624	PF04080	0.0774328	0	0.0774328	0	0
MEM	1625	PF00876	0.0774321	0.0392137	0.0905034	0	0
ENZ	1626	PF01645	0.077422	0.0921809	0.0442766	0	0
OTS	1627	PF11987	0.0774158	0	0.0391125	0.0904533	0
OTS	1628	PF04677	0.0774091	0	0.0421755	0.0914676	0
MEM	1629	PF01569	0.0773926	0.0854337	0.10587	0	0
OTS	1630	PF05486	0.0773903	0	0	0.0773903	0
OTS	1631	GO:0019953	0.0773903	0	0	0.0773903	0
OTS	1632	PF15022	0.0773903	0	0	0.0773903	0
OTS	1633	PF15104	0.0773903	0	0	0.0773903	0
OTS	1634	GO:0034088	0.0773903	0	0	0.0773903	0
OTS	1635	PF15464	0.0773903	0	0	0.0773903	0
OTS	1636	PF10480	0.0773903	0	0	0.0773903	0
OTS	1637	GO:0032116	0.0773903	0	0	0.0773903	0
OTS	1638	PF15208	0.0773903	0	0	0.0773903	0
OTS	1639	GO:0042989	0.0773903	0	0	0.0773903	0
ENZ	1640	PF07969	0.0773471	0.104478	0.0399959	0.0413967	0
MEM	1641	PF00860	0.0773218	0.0459003	0.0926219	0	0
OTS	1642	PF04676	0.0773039	0	0.0421958	0.0913692	0
ENZ	1643	GO:0004459	0.0772825	0.0946097	0.0519817	0	0
MEM	1644	PF05346	0.0772773	0	0.0772773	0	0
ENZ	1645	PF10509	0.0772739	0.0913739	0.0423	0	0
TFS	1646	PF11831	0.0772255	0	0	0.0429148	0.0915304
TFS	1647	PF11521	0.0772255	0	0	0.0429148	0.0915304
ENZ	1648	PF00977	0.0772101	0.0935092	0	0.0488973	0
ENZ	1649	PF13793	0.077193	0.0924771	0.0458521	0	0
TFS	1650	PF08563	0.0771742	0	0	0.0465323	0.092685
ENZ	1651	PF07479	0.0771635	0.0912707	0.0423215	0	0
ENZ	1652	PF03770	0.0771548	0.106378	0.0416118	0.0460582	0
MEM	1653	GO:0006957	0.0771516	0	0.0935201	0.0491055	0
ENZ	1654	PF04960	0.0771299	0.0906344	0	0.0405136	0
MEM	1655	PF12632	0.0771195	0	0.0771195	0	0
MEM	1656	PF15071	0.0771195	0	0.0771195	0	0
MEM	1657	PF10507	0.0771195	0	0.0771195	0	0
MEM	1658	PF15187	0.0771195	0	0.0771195	0	0
MEM	1659	PF01545	0.0771165	0.044761	0.104362	0.0369745	0
OTS	1660	PF09404	0.077108	0	0	0.077108	0
OTS	1661	PF15547	0.077108	0	0	0.077108	0
OTS	1662	PF15217	0.077108	0	0	0.077108	0
OTS	1663	PF14797	0.077108	0	0	0.077108	0
OTS	1664	PF03516	0.077108	0	0	0.077108	0
OTS	1665	PF09737	0.077108	0	0	0.077108	0
OTS	1666	PF04135	0.077108	0	0	0.077108	0
OTS	1667	PF09696	0.077108	0	0	0.077108	0
ENZ	1668	PF05958	0.0771036	0.0918844	0.0443423	0	0
TFS	1669	PF08567	0.0770875	0	0.0415294	0	0.0909306
TFS	1670	PF02166	0.0770875	0	0.0415294	0	0.0909306
ENZ	1671	PF00282	0.0770847	0.111259	0.0589737	0.043548	0
OTS	1672	PF12180	0.0770799	0	0.0391709	0.0901368	0
ENZ	1673	PF03828	0.077059	0.107277	0.0461159	0.0445372	0
OTS	1674	PF09738	0.0770536	0	0.0579141	0.0963583	0
OTS	1675	PF08424	0.0770111	0	0.0442552	0.0917628	0
OTS	1676	PF00340	0.0770041	0	0.046084	0.106937	0.0437136
ENZ	1677	PF07224	0.0769958	0.0900865	0.0392723	0	0
ENZ	1678	PF03462	0.0769958	0.0900865	0.0392723	0	0
ENZ	1679	GO:0045069	0.0769886	0.103194	0.0401984	0.0384164	0
MEM	1680	PF03820	0.0769757	0	0.0922617	0.045858	0
MEM	1681	PF11875	0.0769595	0	0.0769595	0	0
MEM	1682	PF11712	0.0769595	0	0.0769595	0	0
MEM	1683	GO:0004942	0.0769595	0	0.0769595	0	0
MEM	1684	GO:0004963	0.0769595	0	0.0769595	0	0
MEM	1685	PF15149	0.0769595	0	0.0769595	0	0
MEM	1686	PF08608	0.0769595	0	0.0769595	0	0
MEM	1687	GO:0042699	0.0769595	0	0.0769595	0	0
MEM	1688	PF13910	0.0769595	0	0.0769595	0	0
TFS	1689	PF03531	0.0769074	0	0	0.0429774	0.0912332
ENZ	1690	PF08543	0.0768793	0.0921859	0.0459199	0	0
ENZ	1691	PF06888	0.0768769	0.0899746	0.0392932	0	0
MEM	1692	PF02709	0.0768635	0.0947265	0.108439	0	0
MEM	1693	PF08683	0.076855	0	0.090961	0.042318	0
OTS	1694	PF01778	0.076852	0	0.0392109	0.0899223	0
OTS	1695	PF15442	0.076852	0	0.0392109	0.0899223	0
MEM	1696	PF00066	0.0768215	0.0571501	0.0958716	0	0
OTS	1697	PF15380	0.0768183	0	0	0.0768183	0
OTS	1698	PF11092	0.0768183	0	0	0.0768183	0
OTS	1699	PF15167	0.0768183	0	0	0.0768183	0
OTS	1700	GO:0045886	0.0768183	0	0	0.0768183	0
OTS	1701	GO:0007274	0.0768183	0	0	0.0768183	0
OTS	1702	PF15394	0.0768183	0	0	0.0768183	0
OTS	1703	PF03657	0.0768183	0	0	0.0768183	0
OTS	1704	GO:0010224	0.0768183	0	0	0.0768183	0
MEM	1705	PF15105	0.0767971	0	0.0767971	0	0
MEM	1706	PF04549	0.0767971	0	0.0767971	0	0
MEM	1707	PF02404	0.0767971	0	0.0767971	0	0
MEM	1708	PF09257	0.0767971	0	0.0767971	0	0
MEM	1709	PF01410	0.0767952	0.0364232	0.108433	0.0584896	0
ENZ	1710	PF14572	0.0767735	0.0920877	0.0459429	0	0
OTS	1711	GO:0008054	0.0767369	0	0.0392311	0.0898139	0
OTS	1712	GO:0031571	0.0767369	0	0.0392311	0.0898139	0
OTS	1713	GO:0030332	0.0767369	0	0.0392311	0.0898139	0
MEM	1714	PF07657	0.076734	0	0.090848	0.042342	0
MEM	1715	PF02351	0.0767337	0	0.0950286	0.0548847	0
MEM	1716	GO:0015696	0.0767082	0	0.0897926	0.0392532	0
MEM	1717	GO:0072488	0.0767082	0	0.0897926	0.0392532	0
MEM	1718	GO:0008519	0.0767082	0	0.0897926	0.0392532	0
ENZ	1719	PF08240	0.0766883	0.113239	0.0703136	0.039338	0
MEM	1720	PF01273	0.0766855	0	0.100738	0.0721579	0
ENZ	1721	PF05206	0.0766643	0.0901976	0	0.0405999	0
OTS	1722	PF07202	0.076659	0	0.0423215	0.0907661	0
OTS	1723	PF13865	0.076659	0	0.0423215	0.0907661	0
MEM	1724	PF01556	0.0766373	0	0.0970046	0.0611018	0
MEM	1725	PF11911	0.0766322	0	0.0766322	0	0
MEM	1726	PF15096	0.0766322	0	0.0766322	0	0
MEM	1727	PF07774	0.0766322	0	0.0766322	0	0
MEM	1728	PF15106	0.0766322	0	0.0766322	0	0
MEM	1729	PF03383	0.0766322	0	0.0766322	0	0
MEM	1730	PF05255	0.0766322	0	0.0766322	0	0
MEM	1731	PF07096	0.0766322	0	0.0766322	0	0
MEM	1732	PF11028	0.0766322	0	0.0766322	0	0
TFS	1733	PF09111	0.0765986	0.0491513	0	0	0.0929824
ENZ	1734	PF08941	0.0765701	0.0765701	0	0	0
ENZ	1735	PF05499	0.0765701	0.0765701	0	0	0
ENZ	1736	PF01590	0.0765618	0.104535	0.0457358	0.0381845	0
ENZ	1737	PF01268	0.0765595	0.0913781	0.0444556	0	0
OTS	1738	PF15019	0.0765207	0	0	0.0765207	0
OTS	1739	GO:0030500	0.0765207	0	0	0.0765207	0
OTS	1740	PF15218	0.0765207	0	0	0.0765207	0
OTS	1741	PF00841	0.0765207	0	0	0.0765207	0
OTS	1742	PF04795	0.0765207	0	0	0.0765207	0
OTS	1743	PF05030	0.0765042	0	0.0392723	0.0895949	0
OTS	1744	PF04410	0.0765042	0	0.0392723	0.0895949	0
MEM	1745	PF14800	0.0764648	0	0.0764648	0	0
MEM	1746	PF10413	0.0764648	0	0.0764648	0	0
MEM	1747	PF15049	0.0764648	0	0.0764648	0	0
MEM	1748	PF02175	0.0764648	0	0.0764648	0	0
ENZ	1749	PF00364	0.076432	0.110487	0.0584881	0.0436771	0
OTS	1750	PF14645	0.0763701	0.0406567	0	0.0899223	0
ENZ	1751	PF03054	0.0763701	0.0905292	0.0424774	0	0
MEM	1752	PF01582	0.0763348	0.0400459	0.114037	0.07306	0
OTS	1753	PF01866	0.076322	0	0	0.0919508	0.0468865
TFS	1754	PF09110	0.0763047	0.0492191	0	0	0.092711
MEM	1755	PF04088	0.0762947	0	0.0762947	0	0
MEM	1756	PF09350	0.0762947	0	0.0762947	0	0
MEM	1757	PF06800	0.0762947	0	0.0762947	0	0
MEM	1758	PF14808	0.0762947	0	0.0762947	0	0
MEM	1759	PF10520	0.0762947	0	0.0762947	0	0
MEM	1760	GO:0048488	0.0762947	0	0.0762947	0	0
MEM	1761	PF09268	0.0762947	0	0.0762947	0	0
MEM	1762	PF10476	0.0762947	0	0.0762947	0	0
MEM	1763	PF01940	0.0762947	0	0.0762947	0	0
MEM	1764	PF13908	0.0762897	0.0471207	0.10672	0.0441713	0
OTS	1765	PF15186	0.076268	0	0.0393143	0.0893728	0
OTS	1766	PF10349	0.076268	0	0.0393143	0.0893728	0
OTS	1767	PF14988	0.0762619	0	0.0482584	0.0923481	0
OTS	1768	GO:0008603	0.0762544	0.0406785	0	0.0898139	0
ENZ	1769	PF14441	0.0762522	0.0762522	0	0	0
TFS	1770	PF13072	0.0762195	0.0468639	0	0	0.0918408
OTS	1771	GO:0005861	0.0762147	0	0	0.0762147	0
OTS	1772	PF02071	0.0762147	0	0	0.0762147	0
OTS	1773	GO:0005129	0.0762147	0	0	0.0762147	0
OTS	1774	PF01125	0.0762147	0	0	0.0762147	0
OTS	1775	PF15355	0.0762147	0	0	0.0762147	0
OTS	1776	PF07855	0.0762147	0	0	0.0762147	0
ENZ	1777	PF02172	0.0762016	0.0929641	0	0.0502874	0
ENZ	1778	PF04561	0.0761988	0.0906344	0	0	0.0433068
MEM	1779	PF12020	0.0761783	0	0.0903295	0.0424535	0
ENZ	1780	PF14748	0.0761634	0.0922973	0.0484018	0	0
OTS	1781	PF00312	0.0761486	0	0.0393357	0.0892605	0
OTS	1782	PF15246	0.0761486	0	0.0393357	0.0892605	0
OTS	1783	PF05835	0.0761486	0	0.0393357	0.0892605	0
TFS	1784	PF02760	0.0761463	0	0.0388606	0.0507176	0.106006
ENZ	1785	PF02781	0.0761363	0.0903109	0.0425239	0	0
MEM	1786	PF14995	0.076122	0	0.076122	0	0
MEM	1787	PF06567	0.076122	0	0.076122	0	0
MEM	1788	PF15108	0.076122	0	0.076122	0	0
MEM	1789	GO:0004947	0.076122	0	0.076122	0	0
OTS	1790	PF10211	0.0761142	0	0	0.0917592	0.046935
ENZ	1791	PF07387	0.0761114	0.0909614	0.0445501	0	0
ENZ	1792	PF00478	0.0760999	0.104117	0.0458128	0.0382382	0
OTS	1793	PF06292	0.0760823	0	0.0631469	0.0971313	0
ENZ	1794	PF00550	0.0760768	0.103954	0.0400562	0.0435749	0
OTS	1795	PF05670	0.0760207	0.0407228	0	0.0895949	0
ENZ	1796	PF01063	0.0760196	0.0891683	0.039446	0	0
ENZ	1797	PF13183	0.0760196	0.0891683	0.039446	0	0
OTS	1798	PF03939	0.0759729	0	0.0508458	0.0929215	0
MEM	1799	PF08515	0.0759705	0.0485734	0.0921616	0	0
MEM	1800	PF04178	0.0759522	0.0394781	0.0891116	0	0
MEM	1801	GO:0006865	0.0759464	0	0.0759464	0	0
MEM	1802	PF10562	0.0759464	0	0.0759464	0	0
MEM	1803	PF05038	0.0759464	0	0.0759464	0	0
MEM	1804	GO:0045058	0.0759464	0	0.0759464	0	0
MEM	1805	PF15156	0.0759464	0	0.0759464	0	0
MEM	1806	PF14686	0.0759464	0	0.0759464	0	0
MEM	1807	PF06699	0.0759464	0	0.0759464	0	0
MEM	1808	PF13564	0.0759464	0	0.0759464	0	0
MEM	1809	GO:0030217	0.0759464	0	0.0759464	0	0
MEM	1810	PF03146	0.0759464	0	0.0759464	0	0
ENZ	1811	GO:0009156	0.0759246	0.0759246	0	0	0
ENZ	1812	GO:0009165	0.0759246	0.0759246	0	0	0
ENZ	1813	GO:0004749	0.0759246	0.0759246	0	0	0
ENZ	1814	GO:0005816	0.0759246	0.0759246	0	0	0
ENZ	1815	GO:0006015	0.0759246	0.0759246	0	0	0
ENZ	1816	PF01930	0.0759246	0.0759246	0	0	0
OTS	1817	PF02256	0.0759025	0.0407453	0	0.0894843	0
OTS	1818	PF01254	0.0758997	0	0	0.0758997	0
OTS	1819	GO:0036031	0.0758997	0	0	0.0758997	0
OTS	1820	GO:0014059	0.0758997	0	0	0.0758997	0
MEM	1821	PF05790	0.0758988	0.0450774	0.10793	0.0510176	0
ENZ	1822	PF14370	0.0758933	0.0890496	0.0394688	0	0
ENZ	1823	PF01974	0.0758689	0.0912749	0	0.0462181	0
MEM	1824	GO:0015297	0.0758614	0	0.090034	0.0425178	0
ENZ	1825	PF00521	0.0758478	0.0903079	0	0	0.0433804
MEM	1826	GO:0006956	0.0758467	0	0.0920039	0.0484717	0
ENZ	1827	PF01053	0.0758428	0.103197	0.0436744	0.0383868	0
OTS	1828	PF13891	0.0757851	0	0.0394011	0.0889188	0
OTS	1829	PF10264	0.0757835	0.040768	0	0.0893728	0
OTS	1830	PF00880	0.0757712	0.0385753	0.0402734	0.102054	0
MEM	1831	PF15347	0.0757678	0	0.0757678	0	0
MEM	1832	GO:0008076	0.0757678	0	0.0757678	0	0
MEM	1833	PF15194	0.0757678	0	0.0757678	0	0
MEM	1834	PF14985	0.0757678	0	0.0757678	0	0
ENZ	1835	GO:0016624	0.075766	0.08893	0.0394918	0	0
MEM	1836	PF00689	0.0757536	0.081933	0.103065	0	0
OTS	1837	PF01597	0.0757341	0.0492605	0	0.0921542	0
OTS	1838	PF13864	0.0757223	0	0.0445261	0.0905643	0
MEM	1839	GO:0007210	0.075712	0	0.0888563	0.0394329	0
ENZ	1840	PF04802	0.0756585	0.0898651	0.0426199	0	0
OTS	1841	PF07258	0.0756347	0.0423798	0.0579571	0.10908	0
MEM	1842	PF09258	0.0756314	0.0426678	0.089854	0	0
MEM	1843	PF06472	0.0756034	0	0.0897935	0.0425705	0
ENZ	1844	GO:0047066	0.0755866	0.0755866	0	0	0
MEM	1845	PF15141	0.0755862	0	0.0755862	0	0
MEM	1846	PF06842	0.0755862	0	0.0755862	0	0
MEM	1847	PF02167	0.0755862	0	0.0755862	0	0
MEM	1848	PF01594	0.0755862	0	0.0755862	0	0
ENZ	1849	PF12705	0.0755802	0.0923942	0	0.050442	0
OTS	1850	PF15307	0.0755751	0	0	0.0755751	0
OTS	1851	PF02151	0.0755751	0	0	0.0755751	0
OTS	1852	PF15004	0.0755751	0	0	0.0755751	0
OTS	1853	PF15553	0.0755751	0	0	0.0755751	0
ENZ	1854	PF01261	0.0755656	0.0891683	0	0.0408079	0
ENZ	1855	PF00821	0.0755656	0.0891683	0	0.0408079	0
ENZ	1856	PF01571	0.0755565	0.103308	0.0448981	0.0383576	0
ENZ	1857	PF00794	0.0755375	0.10292	0.0437225	0.0384239	0
TFS	1858	PF07988	0.0755354	0.0409341	0	0.0408323	0.102791
OTS	1859	GO:0042254	0.0755108	0.0382669	0.0466756	0.103825	0
ENZ	1860	GO:0046034	0.0755083	0.0886879	0.0395388	0	0
ENZ	1861	GO:0019509	0.0754938	0.10183	0.0404046	0.0386046	0
ENZ	1862	PF05891	0.0754885	0.0902006	0	0.0441363	0
MEM	1863	PF04588	0.0754734	0.039566	0.0886621	0	0
OTS	1864	PF12848	0.0754704	0	0	0.0899223	0.0433556
ENZ	1865	PF00291	0.0754168	0.107204	0.049587	0.0457738	0
OTS	1866	PF00164	0.075413	0	0.0394688	0.0885692	0
ENZ	1867	PF00202	0.0754059	0.105302	0.0455791	0	0.0441078
MEM	1868	PF03092	0.0754015	0	0.0754015	0	0
MEM	1869	PF05631	0.0754015	0	0.0754015	0	0
MEM	1870	PF14935	0.0754015	0	0.0754015	0	0
MEM	1871	PF06121	0.0754015	0	0.0754015	0	0
ENZ	1872	GO:0004591	0.0753779	0.0885655	0.0395626	0	0
ENZ	1873	GO:0030976	0.0753779	0.0885655	0.0395626	0	0
ENZ	1874	PF12148	0.0753779	0.0885655	0.0395626	0	0
MEM	1875	PF08165	0.0752954	0	0.0884653	0.0395095	0
OTS	1876	PF08190	0.0752536	0.0387889	0.0374706	0.100673	0
ENZ	1877	PF00204	0.0752457	0.0897485	0	0	0.0435083
OTS	1878	PF15356	0.0752403	0	0	0.0752403	0
ENZ	1879	GO:0043141	0.0752375	0.0752375	0	0	0
ENZ	1880	PF06833	0.0752375	0.0752375	0	0	0
ENZ	1881	GO:0010309	0.0752375	0.0752375	0	0	0
ENZ	1882	PF14439	0.0752375	0.0752375	0	0	0
ENZ	1883	PF02738	0.0752347	0.101594	0.040441	0.0386379	0
MEM	1884	PF02354	0.0752249	0	0.0883991	0.0395226	0
TFS	1885	PF11525	0.0752202	0	0	0.0433178	0.0896595
MEM	1886	PF09191	0.0752134	0	0.0752134	0	0
MEM	1887	PF15471	0.0752134	0	0.0752134	0	0
MEM	1888	PF04668	0.0752134	0	0.0752134	0	0
MEM	1889	GO:0004941	0.0752134	0	0.0752134	0	0
MEM	1890	PF12811	0.0752134	0	0.0752134	0	0
ENZ	1891	PF01212	0.0752131	0.111417	0.0602813	0.0483309	0
MEM	1892	PF01151	0.0751995	0.0450812	0.102624	0.0371928	0
ENZ	1893	PF00670	0.0751898	0.0917134	0.0495708	0	0
OTS	1894	PF15067	0.0751693	0	0.0426199	0.0893759	0
OTS	1895	PF15068	0.0751599	0	0.0395152	0.0883316	0
OTS	1896	PF09066	0.0751599	0	0.0395152	0.0883316	0
MEM	1897	PF04901	0.0751541	0	0.0883326	0.0395357	0
TFS	1898	PF04731	0.0751167	0	0.0395868	0.0409586	0.101965
ENZ	1899	PF01991	0.0751137	0.0883175	0.0396113	0	0
MEM	1900	PF00201	0.0750992	0.0986284	0.107975	0	0
MEM	1901	PF14927	0.0750829	0	0.0882659	0.039549	0
ENZ	1902	PF01042	0.0750669	0.0905338	0	0.046401	0
ENZ	1903	PF07837	0.0750522	0.0886879	0	0.0409072	0
OTS	1904	PF08295	0.0750501	0.0409096	0	0.0886866	0
MEM	1905	PF14650	0.0750377	0	0.0950998	0.0601863	0
ENZ	1906	PF05761	0.0750323	0.102007	0.0423601	0.0385639	0
OTS	1907	PF01201	0.0750319	0	0.0395388	0.0882114	0
MEM	1908	PF15062	0.0750218	0	0.0750218	0	0
MEM	1909	PF09305	0.0750218	0	0.0750218	0	0
MEM	1910	GO:0015026	0.0750218	0	0.0750218	0	0
MEM	1911	PF07787	0.0750218	0	0.0750218	0	0
MEM	1912	PF04089	0.0749562	0	0.0959912	0.0631051	0
ENZ	1913	PF08499	0.074936	0.0898702	0.0448028	0	0
ENZ	1914	PF00709	0.0749145	0.0891718	0.0427716	0	0
OTS	1915	PF11704	0.0749027	0	0.0395626	0.0880903	0
OTS	1916	PF03638	0.0749027	0	0.0395626	0.0880903	0
OTS	1917	PF09637	0.0748943	0	0	0.0748943	0
OTS	1918	PF06554	0.0748943	0	0	0.0748943	0
OTS	1919	PF15210	0.0748943	0	0	0.0748943	0
OTS	1920	PF00260	0.0748943	0	0	0.0748943	0
OTS	1921	PF15488	0.0748943	0	0	0.0748943	0
OTS	1922	PF13341	0.0748943	0	0	0.0748943	0
OTS	1923	PF08033	0.0748929	0.041755	0.0402314	0.102222	0
ENZ	1924	PF00479	0.0748875	0.0907629	0.0476263	0	0
ENZ	1925	PF06838	0.0748762	0.0748762	0	0	0
ENZ	1926	GO:0016831	0.0748762	0.0748762	0	0	0
ENZ	1927	PF14696	0.0748762	0.0748762	0	0	0
MEM	1928	GO:0015293	0.0748674	0	0.0880638	0.0395892	0
MEM	1929	GO:0010579	0.0748267	0	0.0748267	0	0
MEM	1930	PF01414	0.0748231	0	0.0923861	0.0526892	0
TFS	1931	PF03859	0.0748102	0.0410351	0	0.0409328	0.102133
OTS	1932	PF15256	0.0748053	0	0.0426945	0.0890368	0
MEM	1933	PF12925	0.074795	0	0.0879959	0.0396028	0
OTS	1934	GO:0015934	0.0747928	0	0.0486045	0.0909943	0
ENZ	1935	PF02897	0.0747891	0.088442	0	0.0409586	0
OTS	1936	PF03577	0.0747725	0	0.0395868	0.0879681	0
ENZ	1937	PF02244	0.0747703	0.10856	0.058971	0.0423991	0
ENZ	1938	PF13672	0.0746811	0.10962	0.0544961	0.0503202	0
ENZ	1939	PF13549	0.0746588	0.0889336	0.0428245	0	0
MEM	1940	PF04144	0.0746533	0.0465088	0.0901563	0	0
MEM	1941	PF01823	0.0746526	0.0432382	0.10551	0.0493346	0
MEM	1942	PF06459	0.074649	0	0.087859	0.0396302	0
OTS	1943	PF09325	0.0746419	0.0458253	0.0506121	0.106788	0
ENZ	1944	GO:0004091	0.0746413	0.100213	0.0767164	0	0
OTS	1945	PF14961	0.0746412	0	0.0396113	0.087845	0
OTS	1946	PF01092	0.0746412	0	0.0396113	0.087845	0
OTS	1947	PF04424	0.0746412	0	0.0396113	0.087845	0
OTS	1948	PF14047	0.0746412	0	0.0396113	0.087845	0
OTS	1949	PF09329	0.0746412	0	0.0396113	0.087845	0
TFS	1950	GO:0014034	0.0746336	0	0.0420005	0	0.0886338
TFS	1951	PF11604	0.0746319	0	0	0.0470959	0.0903306
MEM	1952	PF11027	0.0746277	0	0.0746277	0	0
MEM	1953	PF10270	0.0746277	0	0.0746277	0	0
MEM	1954	PF07140	0.0746277	0	0.0746277	0	0
MEM	1955	PF15097	0.0746277	0	0.0746277	0	0
MEM	1956	PF08551	0.0746277	0	0.0746277	0	0
MEM	1957	PF00584	0.0746277	0	0.0746277	0	0
MEM	1958	PF11404	0.0746277	0	0.0746277	0	0
MEM	1959	GO:0019955	0.0746277	0	0.0746277	0	0
MEM	1960	PF00359	0.074617	0.0397261	0.087859	0	0
OTS	1961	PF11952	0.0745981	0.0443335	0	0.0893759	0
ENZ	1962	PF00464	0.0745903	0.090648	0	0.0481734	0
OTS	1963	PF03533	0.0745363	0	0	0.0745363	0
OTS	1964	PF15498	0.0745363	0	0	0.0745363	0
OTS	1965	PF13392	0.0745363	0	0	0.0745363	0
OTS	1966	GO:0043204	0.0745363	0	0	0.0745363	0
OTS	1967	PF15231	0.0745363	0	0	0.0745363	0
OTS	1968	PF15045	0.0745131	0	0	0.0890335	0.0435613
OTS	1969	PF06907	0.0745088	0	0.039636	0.0877208	0
ENZ	1970	GO:0006569	0.0745018	0.0745018	0	0	0
ENZ	1971	GO:0004833	0.0745018	0.0745018	0	0	0
ENZ	1972	GO:0019441	0.0745018	0.0745018	0	0	0
ENZ	1973	PF13336	0.0745018	0.0745018	0	0	0
ENZ	1974	PF13537	0.0744784	0.0999908	0.0376492	0.0388879	0
ENZ	1975	GO:0008652	0.0744784	0.0999908	0.0376492	0.0388879	0
MEM	1976	PF14586	0.0744585	0	0.0887282	0.0428091	0
ENZ	1977	PF05361	0.0744527	0.0937183	0	0.0577968	0
ENZ	1978	PF04268	0.074433	0.0876791	0.0397382	0	0
ENZ	1979	PF02636	0.074433	0.0876791	0.0397382	0	0
MEM	1980	PF02888	0.0744273	0	0.0876514	0.0396721	0
MEM	1981	PF15158	0.0744249	0	0.0744249	0	0
MEM	1982	PF05620	0.0744249	0	0.0744249	0	0
MEM	1983	GO:0031295	0.0744249	0	0.0744249	0	0
MEM	1984	PF10559	0.0744249	0	0.0744249	0	0
MEM	1985	PF08999	0.0744249	0	0.0744249	0	0
MEM	1986	PF01749	0.0744218	0	0.0920214	0.0527987	0
ENZ	1987	GO:0000226	0.0744193	0.106454	0.0441842	0.0519201	0
MEM	1988	PF06484	0.0744114	0	0.0884653	0	0.0421615
ENZ	1989	PF01263	0.0743988	0.0886917	0.0428786	0	0
ENZ	1990	GO:0016829	0.0743945	0.11095	0.068043	0.0416225	0
OTS	1991	PF04815	0.0743747	0.0438505	0.0401903	0.102388	0
ENZ	1992	PF10431	0.0743635	0.08893	0	0	0.0436994
MEM	1993	GO:0016337	0.0743528	0	0.0875815	0.0396862	0
OTS	1994	PF00347	0.0743068	0	0.0427979	0.0885727	0
OTS	1995	PF06428	0.0742646	0	0	0.0888031	0.0436156
ENZ	1996	PF01755	0.0742538	0.0923955	0.0544252	0	0
MEM	1997	PF10160	0.0742179	0	0.0742179	0	0
MEM	1998	PF15122	0.0742179	0	0.0742179	0	0
[truncated: 2,668 more rows]
