# Supplementary material for: REGULATOR: a database of metazoan transcription factors and maternal factors for developmental studies
Source: BMC Bioinformatics. 2015 Apr 10;16:114. doi: 10.1186/s12859-015-0552-x (PMC4411712; doi:10.1186/s12859-015-0552-x)
Supplement: Additional file 4: — Numbers of TFs in each species sorted by prevalence according to Pfam DBDs. [file 12859_2015_552_MOESM4_ESM.xls]

## Sheet: DOMAINS
Additional file S4. Numbers of TFs in each species sorted by prevalence according to Pfam DBDs.
Index	class	tax ID	Organism	Total TFs	Domain_1	Domain_2	Domain_3	Domain_4	Domain_5	Domain_6	Domain_7	Domain_8	Domain_9	Domain_10	Domain_11	Domain_12	Domain_13	Domain_14	Domain_15	Domain_16	Domain_17	Domain_18	Domain_19	Domain_20	Domain_21	Domain_22	Domain_23	Domain_24	Domain_25	Domain_26	Domain_27	Domain_28	Domain_29	Domain_30	Domain_31	Domain_32	Domain_33	Domain_34	Domain_35	Domain_36	Domain_37	Domain_38	Domain_39	Domain_40	Domain_41	Domain_42	Domain_43	Domain_44	Domain_45
1	Aves	9103	Meleagris gallopavo	809	zf-C2H2 (165)	Homeobox (99)	HLH (59)	HMG_box (34)	BTB (27)	Hormone_recep (27)	bZIP_1 (20)	Fork_head (19)	Ets (19)	T-box (14)	GATA (11)	Myb_DNA-binding (10)	E2F_TDP (10)	HSF_DNA-bind (10)	zf-C4 (8)	zf-C2HC (7)	RFX_DNA_binding (7)	CP2 (7)	RHD (7)	TAFH (6)	AF-4 (6)	MH1 (6)	IRF-3 (6)	Pou (6)	STAT_bind (6)	ARID (5)	Tub (4)	CUT (4)	bZIP_2 (4)	TEA (4)	ETS_PEA3_N (3)	CTF_NFI (3)	TSC22 (3)	Myc_N (3)	Runt (3)	PBC (3)	PAX (3)	Basic (2)	P53 (2)	GTF2I (2)	Vert_HS_TF (2)	BTD (2)	HPD (2)	SIM_C (2)	NDT80_PhoG (2)
2	Aves	9031	Gallus gallus	941	zf-C2H2 (206)	Homeobox (151)	HLH (65)	HMG_box (38)	Hormone_recep (27)	Fork_head (27)	BTB (26)	bZIP_1 (23)	Ets (20)	T-box (15)	zf-C4 (14)	Myb_DNA-binding (13)	GATA (12)	E2F_TDP (10)	MH1 (9)	bZIP_2 (8)	zf-C2HC (7)	HSF_DNA-bind (7)	PAX (7)	RHD (7)	RFX_DNA_binding (6)	CP2 (6)	IRF-3 (6)	STAT_bind (6)	CUT (6)	Pou (6)	ARID (5)	SRF-TF (5)	TAFH (5)	Basic (4)	Tub (4)	AF-4 (4)	TSC22 (4)	DM (4)	ETS_PEA3_N (3)	CTF_NFI (3)	Runt (3)	Myc_N (3)	PBC (3)	TEA (3)	GTF2I (2)	BTD (2)	SIM_C (2)	NDT80_PhoG (2)	TF_Otx (2)
3	Aves	59729	Taeniopygia guttata	1291	zf-C2H2 (521)	Homeobox (146)	HLH (70)	HMG_box (40)	Hormone_recep (35)	BTB (28)	Fork_head (28)	bZIP_1 (27)	zf-C4 (19)	T-box (17)	Ets (16)	Myb_DNA-binding (15)	bZIP_2 (11)	GATA (10)	E2F_TDP (9)	zf-C2HC (8)	Pou (8)	RHD (8)	CUT (7)	CP2 (7)	MH1 (7)	TSC22 (6)	HSF_DNA-bind (6)	IRF-3 (6)	PAX (6)	ARID (5)	RFX_DNA_binding (5)	TAFH (5)	AF-4 (5)	Tub (4)	Basic (4)	SRF-TF (4)	STAT_bind (4)	ETS_PEA3_N (3)	CTF_NFI (3)	Runt (3)	Myc_N (3)	IRF (3)	DM (3)	TEA (3)	P53 (2)	GTF2I (2)	Vert_HS_TF (2)	BTD (2)	zf-BED (2)
4	Sauropsida	13735	Pelodiscus sinensis	1211	zf-C2H2 (392)	Homeobox (167)	HLH (71)	HMG_box (40)	BTB (31)	bZIP_1 (29)	Fork_head (29)	Hormone_recep (28)	Ets (22)	T-box (19)	zf-C4 (17)	Myb_DNA-binding (14)	SCAN (14)	GATA (11)	Pou (11)	E2F_TDP (9)	zf-BED (9)	bZIP_2 (9)	RFX_DNA_binding (8)	MH1 (8)	RHD (8)	zf-C2HC (7)	CUT (7)	CP2 (7)	Tub (6)	TAFH (6)	PAX (6)	ARID (5)	AF-4 (5)	TSC22 (5)	IRF-3 (5)	Basic (3)	P53 (3)	Vert_HS_TF (3)	CTF_NFI (3)	Runt (3)	Myc_N (3)	PBC (3)	IRF (3)	zf-NF-X1 (3)	SRF-TF (3)	STAT_bind (3)	TEA (3)	THAP (2)	GTF2I (2)
5	Reptilia	28377	Anolis carolinensis	1588	zf-C2H2 (712)	Homeobox (161)	HLH (75)	SCAN (75)	HMG_box (41)	Fork_head (35)	Hormone_recep (33)	bZIP_1 (30)	BTB (29)	Ets (23)	T-box (17)	zf-C4 (15)	Myb_DNA-binding (14)	bZIP_2 (14)	GATA (13)	E2F_TDP (10)	Pou (10)	RHD (9)	MH1 (8)	CP2 (7)	DM (7)	IRF-3 (7)	zf-C2HC (6)	zf-BED (6)	CUT (6)	RFX_DNA_binding (6)	Tub (5)	ARID (5)	TAFH (5)	STAT_bind (5)	PAX (5)	P53 (4)	CTF_NFI (4)	AF-4 (4)	TSC22 (4)	PBC (4)	Basic (3)	ETS_PEA3_N (3)	HSF_DNA-bind (3)	IRF (3)	SRF-TF (3)	TEA (3)	GTF2I (2)	Vert_HS_TF (2)	BTD (2)
6	Mammalia	9258	Ornithorhynchus anatinus	1009	zf-C2H2 (221)	Homeobox (127)	HLH (67)	HMG_box (38)	Hormone_recep (30)	Fork_head (27)	bZIP_1 (24)	SCAN (21)	BTB (21)	Ets (20)	T-box (18)	bZIP_2 (13)	zf-C4 (12)	GATA (11)	STAT_bind (9)	RHD (9)	Myb_DNA-binding (9)	MH1 (9)	Pou (9)	E2F_TDP (8)	RFX_DNA_binding (7)	CP2 (7)	IRF-3 (7)	PAX (7)	zf-C2HC (6)	CUT (6)	AF-4 (6)	HSF_DNA-bind (5)	TEA (5)	TAFH (5)	TSC22 (5)	CTF_NFI (4)	PBC (4)	Tub (4)	zf-BED (4)	DM (4)	Basic (3)	ARID (3)	ETS_PEA3_N (3)	Runt (3)	zf-NF-X1 (3)	SRF-TF (3)	P53 (3)	GTF2I (2)	Vert_HS_TF (2)
7	Mammalia	9813	Procavia capensis	1103	zf-C2H2 (348)	Homeobox (141)	HLH (59)	HMG_box (34)	SCAN (26)	BTB (24)	Hormone_recep (23)	bZIP_1 (23)	Fork_head (22)	Ets (19)	zf-C4 (17)	T-box (14)	GATA (11)	RHD (10)	Myb_DNA-binding (10)	E2F_TDP (10)	Pou (10)	IRF-3 (8)	PAX (8)	bZIP_2 (7)	MH1 (7)	RFX_DNA_binding (6)	CP2 (6)	STAT_bind (6)	zf-C2HC (5)	ARID (5)	Tub (5)	CUT (5)	TSC22 (5)	Basic (4)	CTF_NFI (4)	PBC (4)	TEA (4)	TAFH (4)	AF-4 (4)	DM (4)	ETS_PEA3_N (3)	Runt (3)	HSF_DNA-bind (3)	SRF-TF (3)	P53 (3)	BTD (2)	SIM_C (2)	Myc_N (2)	zf-NF-X1 (2)
8	Mammalia	9785	Loxodonta africana	1231	zf-C2H2 (275)	Homeobox (177)	HLH (84)	SCAN (53)	HMG_box (46)	Fork_head (35)	bZIP_1 (33)	BTB (29)	Hormone_recep (27)	Ets (26)	zf-C4 (20)	T-box (16)	P53 (14)	GATA (14)	Pou (14)	Myb_DNA-binding (12)	bZIP_2 (12)	E2F_TDP (11)	RHD (10)	RFX_DNA_binding (9)	PAX (9)	CP2 (8)	TSC22 (8)	MH1 (8)	IRF-3 (8)	STAT_bind (8)	CUT (6)	zf-C2HC (5)	Tub (5)	zf-BED (5)	TAFH (5)	AF-4 (5)	HSF_DNA-bind (5)	DM (5)	SRF-TF (5)	Basic (4)	ARID (4)	CTF_NFI (4)	Myc_N (4)	TEA (4)	GTF2I (3)	ETS_PEA3_N (3)	Runt (3)	PBC (3)	IRF (3)
9	Mammalia	9371	Echinops telfairi	1106	zf-C2H2 (373)	Homeobox (145)	HLH (50)	HMG_box (46)	SCAN (24)	BTB (24)	Hormone_recep (22)	Fork_head (22)	Ets (21)	bZIP_1 (20)	zf-C4 (20)	T-box (13)	E2F_TDP (12)	Myb_DNA-binding (10)	GATA (9)	MH1 (8)	Pou (8)	RFX_DNA_binding (7)	STAT_bind (7)	RHD (7)	CP2 (6)	PAX (6)	bZIP_2 (6)	TAFH (6)	IRF-3 (5)	Tub (5)	CUT (5)	zf-C2HC (4)	ARID (4)	CTF_NFI (4)	PBC (4)	TIG (4)	AF-4 (4)	Basic (3)	ETS_PEA3_N (3)	Runt (3)	TEA (3)	CSD (3)	P53 (3)	Vert_HS_TF (2)	SIM_C (2)	Myc_N (2)	HSF_DNA-bind (2)	zf-NF-X1 (2)	SRF-TF (2)
10	Mammalia	9986	Oryctolagus cuniculus	1141	zf-C2H2 (274)	Homeobox (157)	HLH (71)	HMG_box (57)	Fork_head (36)	SCAN (31)	BTB (31)	bZIP_1 (30)	Ets (25)	Hormone_recep (21)	zf-C4 (20)	T-box (16)	GATA (15)	bZIP_2 (14)	Pou (13)	Myb_DNA-binding (12)	E2F_TDP (11)	PAX (9)	RHD (9)	RFX_DNA_binding (8)	DM (8)	zf-C2HC (6)	CP2 (6)	STAT_bind (6)	CUT (6)	TSC22 (6)	MH1 (6)	IRF-3 (5)	Tub (5)	TAFH (5)	Basic (4)	ARID (4)	Myc_N (4)	HSF_DNA-bind (4)	SRF-TF (4)	TEA (4)	AF-4 (4)	IRF (4)	GTF2I (3)	ETS_PEA3_N (3)	CTF_NFI (3)	Runt (3)	PBC (3)	P53 (3)	zf-BED (3)
11	Mammalia	9978	Ochotona princeps	1029	zf-C2H2 (282)	Homeobox (135)	HLH (54)	HMG_box (32)	SCAN (28)	Fork_head (28)	bZIP_1 (26)	zf-C4 (24)	BTB (23)	Ets (20)	Hormone_recep (19)	T-box (15)	Myb_DNA-binding (12)	Pou (10)	E2F_TDP (9)	GATA (9)	PAX (8)	RHD (8)	bZIP_2 (7)	STAT_bind (7)	CUT (6)	CP2 (6)	MH1 (6)	zf-C2HC (5)	Tub (5)	RFX_DNA_binding (5)	TAFH (5)	IRF (5)	IRF-3 (5)	Basic (4)	ARID (4)	AF-4 (4)	Myc_N (4)	DM (4)	SRF-TF (4)	TEA (4)	ETS_PEA3_N (3)	CTF_NFI (3)	Runt (3)	PBC (3)	CG-1 (2)	P53 (2)	GTF2I (2)	Vert_HS_TF (2)	BTD (2)
12	Mammalia	10141	Cavia porcellus	1179	zf-C2H2 (265)	Homeobox (176)	HLH (83)	HMG_box (53)	SCAN (40)	bZIP_1 (35)	BTB (32)	Fork_head (30)	Hormone_recep (25)	Ets (25)	zf-C4 (19)	Myb_DNA-binding (15)	T-box (14)	GATA (14)	Pou (14)	bZIP_2 (13)	E2F_TDP (10)	PAX (9)	RHD (9)	RFX_DNA_binding (8)	TSC22 (7)	MH1 (7)	zf-C2HC (6)	CP2 (6)	STAT_bind (6)	CUT (6)	DM (6)	HSF_DNA-bind (5)	IRF-3 (5)	Tub (5)	Basic (4)	GTF2I (4)	CTF_NFI (4)	SRF-TF (4)	TEA (4)	TAFH (4)	AF-4 (4)	Vert_HS_TF (3)	ETS_PEA3_N (3)	Runt (3)	Myc_N (3)	PBC (3)	P53 (3)	zf-BED (3)	IRF (3)
13	Mammalia	10020	Dipodomys ordii	968	zf-C2H2 (270)	Homeobox (118)	HLH (54)	HMG_box (35)	BTB (26)	Hormone_recep (23)	Fork_head (23)	bZIP_1 (22)	Ets (19)	SCAN (18)	T-box (17)	zf-C4 (17)	Myb_DNA-binding (11)	Pou (11)	GATA (10)	IRF-3 (8)	RHD (8)	E2F_TDP (8)	STAT_bind (7)	RFX_DNA_binding (6)	CP2 (6)	PAX (6)	CUT (6)	bZIP_2 (6)	zf-C2HC (5)	SRF-TF (5)	TAFH (5)	DM (5)	CTF_NFI (4)	TEA (4)	Tub (4)	AF-4 (4)	MH1 (4)	Basic (3)	ARID (3)	ETS_PEA3_N (3)	Runt (3)	PBC (3)	TSC22 (3)	BTD (2)	SIM_C (2)	Myc_N (2)	HSF_DNA-bind (2)	zf-NF-X1 (2)	CG-1 (2)
14	Mammalia	10029	Cricetulus griseus	1307	zf-C2H2 (422)	Homeobox (173)	HLH (72)	HMG_box (41)	Fork_head (35)	BTB (32)	bZIP_1 (31)	Hormone_recep (29)	Ets (24)	zf-C4 (18)	T-box (17)	SCAN (16)	bZIP_2 (13)	Myb_DNA-binding (12)	GATA (12)	IRF-3 (10)	RFX_DNA_binding (9)	PAX (8)	RHD (8)	E2F_TDP (8)	Pou (8)	STAT_bind (7)	TSC22 (7)	MH1 (7)	zf-C2HC (6)	CP2 (6)	Myc_N (6)	SRF-TF (5)	Tub (5)	CUT (5)	TAFH (5)	ARID (4)	TEA (4)	AF-4 (4)	Basic (3)	CTF_NFI (3)	Runt (3)	PBC (3)	HSF_DNA-bind (3)	P53 (3)	DM (3)	THAP (2)	GTF2I (2)	Vert_HS_TF (2)	BTD (2)
15	Mammalia	10090	Mus musculus	1678	zf-C2H2 (563)	Homeobox (227)	HLH (95)	HMG_box (53)	Fork_head (44)	BTB (41)	bZIP_1 (35)	SCAN (30)	Hormone_recep (28)	Ets (23)	T-box (17)	zf-C4 (17)	Myb_DNA-binding (16)	Pou (15)	GATA (14)	bZIP_2 (12)	RHD (10)	E2F_TDP (10)	PAX (9)	RFX_DNA_binding (8)	MH1 (8)	STAT_bind (7)	IRF-3 (7)	CUT (7)	DM (7)	zf-C2HC (6)	CP2 (6)	Myc_N (6)	TAFH (6)	TSC22 (6)	ARID (5)	SRF-TF (5)	Tub (5)	Basic (4)	CTF_NFI (4)	PBC (4)	HSF_DNA-bind (4)	TEA (4)	AF-4 (4)	GTF2I (3)	ETS_PEA3_N (3)	Runt (3)	P53 (3)	zf-BED (3)	Vert_HS_TF (2)
16	Mammalia	10116	Rattus norvegicus	1491	zf-C2H2 (432)	Homeobox (209)	HLH (93)	HMG_box (93)	BTB (39)	Fork_head (39)	bZIP_1 (35)	SCAN (26)	Hormone_recep (25)	Ets (24)	zf-C4 (22)	T-box (17)	bZIP_2 (14)	GATA (14)	Myb_DNA-binding (13)	Pou (12)	RHD (11)	E2F_TDP (10)	PAX (8)	MH1 (8)	RFX_DNA_binding (7)	IRF-3 (7)	STAT_bind (7)	CUT (7)	DM (7)	zf-C2HC (6)	CP2 (6)	TAFH (6)	TSC22 (6)	ARID (5)	Myc_N (5)	SRF-TF (5)	Tub (5)	P53 (5)	AF-4 (5)	Basic (4)	GTF2I (4)	CTF_NFI (4)	PBC (4)	TEA (4)	BTD (3)	ETS_PEA3_N (3)	Runt (3)	THAP (2)	Vert_HS_TF (2)
17	Mammalia	43179	Ictidomys tridecemlineatus	1236	zf-C2H2 (314)	Homeobox (178)	HLH (90)	HMG_box (45)	BTB (37)	Fork_head (35)	SCAN (31)	bZIP_1 (29)	Hormone_recep (26)	Ets (26)	zf-C4 (19)	T-box (16)	Myb_DNA-binding (13)	bZIP_2 (13)	GATA (13)	Pou (13)	E2F_TDP (11)	RHD (10)	RFX_DNA_binding (9)	PAX (9)	MH1 (8)	CP2 (7)	STAT_bind (7)	IRF-3 (7)	CUT (7)	DM (7)	zf-BED (6)	AF-4 (6)	zf-C2HC (5)	Tub (5)	Basic (4)	CTF_NFI (4)	Myc_N (4)	HSF_DNA-bind (4)	SRF-TF (4)	TEA (4)	ARID (3)	ETS_PEA3_N (3)	Runt (3)	PBC (3)	P53 (3)	TAFH (3)	GCM (3)	GTF2I (2)	Vert_HS_TF (2)
18	Mammalia	9544	Macaca mulatta	1593	zf-C2H2 (589)	Homeobox (184)	HLH (89)	HMG_box (62)	Fork_head (41)	SCAN (36)	BTB (35)	bZIP_1 (31)	Ets (29)	zf-C4 (23)	Hormone_recep (21)	T-box (17)	Myb_DNA-binding (15)	E2F_TDP (14)	GATA (14)	bZIP_2 (13)	RHD (10)	Pou (10)	RFX_DNA_binding (9)	PAX (9)	MH1 (8)	CP2 (6)	STAT_bind (6)	IRF-3 (6)	zf-BED (6)	TSC22 (6)	SRF-TF (5)	CUT (5)	TAFH (5)	DM (5)	zf-C2HC (4)	Basic (4)	ARID (4)	CTF_NFI (4)	PBC (4)	TEA (4)	AF-4 (4)	GTF2I (3)	Myc_N (3)	Runt (3)	HSF_DNA-bind (3)	Tub (3)	P53 (3)	THAP (2)	Vert_HS_TF (2)
19	Mammalia	9555	Papio anubis	1585	zf-C2H2 (559)	Homeobox (195)	HLH (93)	HMG_box (55)	Fork_head (42)	SCAN (39)	BTB (35)	bZIP_1 (35)	Hormone_recep (26)	Ets (26)	T-box (17)	zf-C4 (17)	Pou (17)	GATA (15)	bZIP_2 (14)	Myb_DNA-binding (12)	E2F_TDP (11)	RHD (10)	MH1 (9)	RFX_DNA_binding (8)	STAT_bind (7)	IRF-3 (7)	zf-BED (7)	zf-C2HC (6)	CP2 (6)	PAX (6)	Tub (6)	CUT (6)	TSC22 (6)	ARID (5)	Myc_N (5)	SRF-TF (5)	TEA (5)	TAFH (5)	DM (5)	Basic (4)	GTF2I (4)	ETS_PEA3_N (4)	CTF_NFI (4)	PBC (4)	AF-4 (4)	Runt (3)	HSF_DNA-bind (3)	P53 (3)	Vert_HS_TF (2)
20	Mammalia	9595	Gorilla gorilla	1537	zf-C2H2 (543)	Homeobox (185)	HLH (85)	HMG_box (58)	SCAN (42)	Fork_head (42)	BTB (35)	bZIP_1 (35)	Hormone_recep (30)	Ets (27)	T-box (17)	Myb_DNA-binding (17)	zf-C4 (16)	GATA (14)	E2F_TDP (12)	bZIP_2 (12)	Pou (11)	PAX (9)	RHD (9)	RFX_DNA_binding (8)	CP2 (8)	zf-BED (8)	CUT (7)	TSC22 (7)	DM (7)	MH1 (7)	zf-C2HC (6)	IRF-3 (6)	STAT_bind (6)	ARID (5)	Myc_N (5)	SRF-TF (5)	Tub (5)	TAFH (5)	Basic (4)	CTF_NFI (4)	PBC (4)	HSF_DNA-bind (4)	TEA (4)	AF-4 (4)	IRF (4)	GTF2I (3)	Vert_HS_TF (3)	ETS_PEA3_N (3)	Runt (3)
21	Mammalia	9606	Homo sapiens	1757	zf-C2H2 (626)	Homeobox (202)	HLH (98)	HMG_box (53)	Fork_head (48)	SCAN (39)	BTB (39)	bZIP_1 (35)	Ets (26)	Hormone_recep (25)	zf-C4 (18)	T-box (17)	Pou (16)	Myb_DNA-binding (15)	GATA (15)	bZIP_2 (13)	E2F_TDP (11)	RHD (10)	PAX (9)	RFX_DNA_binding (8)	TSC22 (8)	MH1 (8)	STAT_bind (7)	CUT (7)	zf-BED (7)	DM (7)	zf-C2HC (6)	CP2 (6)	SRF-TF (6)	GTF2I (5)	ARID (5)	HSF_DNA-bind (5)	IRF-3 (5)	Tub (5)	TAFH (5)	Basic (4)	CTF_NFI (4)	Myc_N (4)	PBC (4)	TEA (4)	AF-4 (4)	IRF (4)	ETS_PEA3_N (3)	Runt (3)	P53 (3)
22	Mammalia	9597	Pan paniscus	1416	zf-C2H2 (430)	Homeobox (181)	HLH (85)	HMG_box (53)	BTB (37)	Fork_head (37)	SCAN (36)	bZIP_1 (35)	Hormone_recep (27)	Ets (25)	zf-C4 (19)	T-box (17)	Pou (15)	Myb_DNA-binding (14)	GATA (14)	E2F_TDP (12)	bZIP_2 (12)	PAX (9)	RHD (9)	RFX_DNA_binding (8)	STAT_bind (7)	MH1 (7)	zf-C2HC (6)	GTF2I (6)	CP2 (6)	IRF-3 (6)	CUT (6)	zf-BED (6)	ARID (5)	Tub (5)	TAFH (5)	TSC22 (5)	DM (5)	Basic (4)	CTF_NFI (4)	Myc_N (4)	PBC (4)	SRF-TF (4)	TEA (4)	AF-4 (4)	CBFD_NFYB_HMF (4)	ETS_PEA3_N (3)	Runt (3)	HSF_DNA-bind (3)	P53 (3)
23	Mammalia	9598	Pan troglodytes	1498	zf-C2H2 (565)	Homeobox (179)	HLH (86)	HMG_box (48)	SCAN (40)	BTB (38)	Fork_head (36)	bZIP_1 (31)	Hormone_recep (25)	Ets (21)	zf-C4 (18)	T-box (17)	bZIP_2 (13)	GATA (13)	Pou (13)	Myb_DNA-binding (12)	E2F_TDP (11)	RHD (10)	PAX (9)	TSC22 (8)	RFX_DNA_binding (7)	DM (7)	MH1 (7)	zf-C2HC (6)	CP2 (6)	STAT_bind (6)	CUT (6)	ARID (5)	Myc_N (5)	HSF_DNA-bind (5)	SRF-TF (5)	IRF-3 (5)	Tub (5)	GTF2I (4)	CTF_NFI (4)	PBC (4)	TEA (4)	TAFH (4)	AF-4 (4)	IRF (4)	Basic (3)	ETS_PEA3_N (3)	Runt (3)	P53 (3)	zf-BED (3)
24	Mammalia	9601	Pongo abelii	1505	zf-C2H2 (548)	Homeobox (183)	HLH (82)	HMG_box (52)	SCAN (39)	Fork_head (37)	BTB (35)	bZIP_1 (31)	Hormone_recep (28)	Ets (26)	T-box (17)	zf-C4 (17)	GATA (15)	Myb_DNA-binding (13)	E2F_TDP (12)	Pou (11)	RHD (10)	bZIP_2 (10)	PAX (9)	RFX_DNA_binding (8)	CP2 (7)	TSC22 (7)	MH1 (7)	STAT_bind (6)	IRF-3 (6)	zf-BED (6)	CUT (6)	ARID (5)	SRF-TF (5)	Tub (5)	TAFH (5)	DM (5)	zf-C2HC (4)	Basic (4)	GTF2I (4)	CTF_NFI (4)	Myc_N (4)	HSF_DNA-bind (4)	TEA (4)	AF-4 (4)	BTD (3)	Runt (3)	PBC (3)	P53 (3)	IRF (3)
25	Mammalia	61853	Nomascus leucogenys	1451	zf-C2H2 (551)	Homeobox (170)	HLH (78)	HMG_box (47)	SCAN (38)	BTB (33)	bZIP_1 (31)	Hormone_recep (29)	Fork_head (28)	Ets (25)	T-box (17)	zf-C4 (17)	GATA (14)	Myb_DNA-binding (12)	RHD (10)	E2F_TDP (10)	bZIP_2 (10)	Pou (9)	RFX_DNA_binding (8)	PAX (8)	MH1 (8)	STAT_bind (7)	zf-BED (7)	zf-C2HC (6)	CP2 (6)	IRF-3 (6)	DM (6)	GTF2I (5)	CUT (5)	TAFH (5)	TSC22 (5)	ARID (4)	CTF_NFI (4)	Myc_N (4)	PBC (4)	SRF-TF (4)	TEA (4)	Tub (4)	AF-4 (4)	Basic (3)	ETS_PEA3_N (3)	Runt (3)	P53 (3)	IRF (3)	Vert_HS_TF (2)
26	Mammalia	9483	Callithrix jacchus	1520	zf-C2H2 (533)	Homeobox (184)	HLH (82)	HMG_box (67)	Fork_head (41)	bZIP_1 (32)	SCAN (31)	BTB (31)	Hormone_recep (27)	Ets (27)	T-box (17)	zf-C4 (16)	GATA (14)	Myb_DNA-binding (13)	bZIP_2 (13)	E2F_TDP (12)	Pou (12)	RHD (10)	PAX (9)	TSC22 (8)	RFX_DNA_binding (7)	SRF-TF (7)	DM (7)	CP2 (6)	IRF-3 (6)	CUT (6)	MH1 (6)	zf-C2HC (5)	STAT_bind (5)	TEA (5)	Tub (5)	TAFH (5)	AF-4 (5)	Basic (4)	GTF2I (4)	ARID (4)	CTF_NFI (4)	Myc_N (4)	HSF_DNA-bind (4)	zf-BED (4)	ETS_PEA3_N (3)	Runt (3)	PBC (3)	TF_Otx (3)	P53 (3)
27	Mammalia	39432	Saimiri boliviensis	1462	zf-C2H2 (514)	Homeobox (179)	HLH (86)	HMG_box (51)	SCAN (40)	Fork_head (37)	BTB (36)	bZIP_1 (35)	Hormone_recep (29)	Ets (26)	T-box (17)	zf-C4 (16)	Myb_DNA-binding (14)	GATA (14)	Pou (13)	RHD (10)	E2F_TDP (10)	RFX_DNA_binding (9)	PAX (9)	bZIP_2 (9)	CP2 (7)	STAT_bind (7)	CUT (7)	TSC22 (7)	MH1 (7)	zf-C2HC (6)	IRF-3 (6)	zf-BED (6)	SRF-TF (5)	Tub (5)	TAFH (5)	DM (5)	Basic (4)	ARID (4)	CTF_NFI (4)	Myc_N (4)	PBC (4)	TEA (4)	AF-4 (4)	GTF2I (3)	ETS_PEA3_N (3)	Runt (3)	HSF_DNA-bind (3)	P53 (3)	IRF (3)
28	Mammalia	9478	Tarsius syrichta	961	zf-C2H2 (387)	Homeobox (75)	HLH (32)	SCAN (30)	HMG_box (29)	BTB (21)	bZIP_1 (21)	Fork_head (18)	Ets (16)	zf-C4 (16)	Hormone_recep (15)	T-box (12)	Myb_DNA-binding (10)	E2F_TDP (8)	RHD (8)	zf-C2HC (6)	CP2 (6)	GATA (6)	bZIP_2 (5)	RFX_DNA_binding (5)	MH1 (5)	STAT_bind (5)	PAX (5)	Basic (4)	CUT (4)	AF-4 (4)	IRF (4)	Tub (3)	ARID (3)	ETS_PEA3_N (3)	TAFH (3)	CTF_NFI (3)	DM (3)	Pou (3)	Vert_HS_TF (2)	MBD (2)	TIG (2)	SIM_C (2)	TSC22 (2)	Runt (2)	PBC (2)	GCM (2)	zf-NF-X1 (2)	SRF-TF (2)	IRF-3 (2)
29	Mammalia	30608	Microcebus murinus	1128	zf-C2H2 (378)	Homeobox (139)	HLH (53)	HMG_box (40)	SCAN (27)	Fork_head (25)	Hormone_recep (24)	bZIP_1 (24)	Ets (23)	BTB (19)	zf-C4 (16)	T-box (15)	Pou (12)	GATA (11)	Myb_DNA-binding (9)	PAX (9)	RHD (9)	E2F_TDP (8)	MH1 (8)	bZIP_2 (7)	RFX_DNA_binding (7)	STAT_bind (7)	zf-C2HC (6)	CUT (6)	CP2 (6)	Tub (4)	TAFH (4)	CTF_NFI (4)	AF-4 (4)	Myc_N (4)	PBC (4)	DM (4)	SRF-TF (4)	IRF-3 (4)	TEA (4)	Basic (3)	GTF2I (3)	ARID (3)	ETS_PEA3_N (3)	TSC22 (3)	Runt (3)	IRF (3)	CG-1 (2)	P53 (2)	Vert_HS_TF (2)
30	Mammalia	30611	Otolemur garnettii	1490	zf-C2H2 (510)	Homeobox (186)	HLH (94)	HMG_box (77)	BTB (39)	Fork_head (38)	bZIP_1 (33)	SCAN (32)	Hormone_recep (28)	Ets (24)	T-box (17)	zf-C4 (17)	GATA (15)	Myb_DNA-binding (14)	Pou (13)	E2F_TDP (12)	bZIP_2 (12)	RHD (10)	RFX_DNA_binding (9)	PAX (8)	MH1 (8)	IRF-3 (7)	STAT_bind (7)	CUT (7)	DM (7)	zf-C2HC (6)	CP2 (6)	zf-BED (6)	TSC22 (6)	SRF-TF (5)	Tub (5)	TAFH (5)	AF-4 (5)	Basic (4)	CTF_NFI (4)	Myc_N (4)	PBC (4)	TEA (4)	GTF2I (3)	ETS_PEA3_N (3)	Runt (3)	P53 (3)	zf-MIZ (3)	IRF (3)	Vert_HS_TF (2)
31	Mammalia	37347	Tupaia belangeri	1005	zf-C2H2 (291)	Homeobox (102)	HMG_box (46)	HLH (40)	bZIP_1 (23)	zf-C4 (23)	SCAN (21)	Ets (17)	BTB (16)	Hormone_recep (16)	Fork_head (16)	T-box (12)	E2F_TDP (8)	bZIP_2 (8)	GATA (7)	Myb_DNA-binding (6)	CUT (6)	RFX_DNA_binding (6)	CP2 (6)	MH1 (6)	PAX (6)	STAT_bind (5)	Pou (5)	RHD (5)	zf-C2HC (4)	Tub (4)	Basic (4)	ARID (4)	TAFH (4)	AF-4 (4)	DM (4)	Vert_HS_TF (3)	zf-BED (3)	TIG (3)	ETS_PEA3_N (3)	CTF_NFI (3)	PBC (3)	IRF (3)	CG-1 (2)	P53 (2)	STAT_int (2)	GTF2I (2)	BTD (2)	MBD (2)	HPD (2)
32	Mammalia	9615	Canis familiaris	1402	zf-C2H2 (451)	Homeobox (188)	HLH (83)	HMG_box (50)	Fork_head (37)	SCAN (35)	bZIP_1 (34)	BTB (31)	Hormone_recep (28)	Ets (24)	T-box (16)	zf-C4 (15)	Myb_DNA-binding (14)	GATA (14)	bZIP_2 (13)	Pou (13)	RHD (10)	E2F_TDP (9)	RFX_DNA_binding (8)	PAX (8)	MH1 (8)	CP2 (7)	STAT_bind (7)	IRF-3 (7)	CUT (7)	TSC22 (7)	zf-C2HC (6)	HSF_DNA-bind (6)	DM (6)	ARID (5)	SRF-TF (5)	Tub (5)	zf-BED (5)	TAFH (5)	Basic (4)	CTF_NFI (4)	PBC (4)	TEA (4)	AF-4 (4)	GTF2I (3)	ETS_PEA3_N (3)	Runt (3)	Myc_N (3)	P53 (3)	IRF (3)
33	Mammalia	9669	Mustela putorius furo	1342	zf-C2H2 (410)	Homeobox (174)	HLH (76)	HMG_box (50)	BTB (40)	Fork_head (36)	SCAN (35)	bZIP_1 (34)	Hormone_recep (30)	Ets (25)	T-box (17)	zf-C4 (16)	bZIP_2 (12)	GATA (12)	Pou (12)	Myb_DNA-binding (11)	E2F_TDP (10)	PAX (9)	RHD (9)	RFX_DNA_binding (8)	IRF-3 (8)	MH1 (8)	CP2 (7)	STAT_bind (7)	zf-C2HC (6)	TSC22 (6)	DM (6)	SRF-TF (5)	Tub (5)	CUT (5)	zf-BED (5)	TAFH (5)	Basic (4)	ARID (4)	CTF_NFI (4)	PBC (4)	TEA (4)	AF-4 (4)	GTF2I (3)	ETS_PEA3_N (3)	Myc_N (3)	Runt (3)	P53 (3)	Vert_HS_TF (2)	BTD (2)
34	Mammalia	9646	Ailuropoda melanoleuca	1360	zf-C2H2 (369)	Homeobox (183)	HLH (82)	HMG_box (50)	SCAN (44)	Fork_head (39)	BTB (32)	bZIP_1 (32)	Hormone_recep (28)	Ets (25)	zf-C4 (19)	T-box (17)	Myb_DNA-binding (15)	Pou (14)	bZIP_2 (13)	GATA (13)	RHD (10)	E2F_TDP (10)	PAX (9)	TSC22 (9)	RFX_DNA_binding (8)	IRF-3 (8)	CP2 (7)	MH1 (7)	zf-C2HC (6)	STAT_bind (6)	CUT (6)	DM (6)	ARID (5)	PBC (5)	SRF-TF (5)	Tub (5)	TAFH (5)	AF-4 (5)	Basic (4)	CTF_NFI (4)	Myc_N (4)	TEA (4)	GTF2I (3)	ETS_PEA3_N (3)	SIM_C (3)	Runt (3)	HSF_DNA-bind (3)	P53 (3)	zf-BED (3)
35	Mammalia	9685	Felis catus	1321	zf-C2H2 (348)	Homeobox (160)	HLH (73)	SCAN (46)	HMG_box (46)	BTB (34)	bZIP_1 (32)	Hormone_recep (31)	Fork_head (31)	Ets (24)	zf-C4 (18)	T-box (17)	Myb_DNA-binding (13)	GATA (13)	Pou (12)	bZIP_2 (11)	RHD (10)	E2F_TDP (10)	PAX (9)	RFX_DNA_binding (8)	CP2 (7)	STAT_bind (7)	TSC22 (7)	MH1 (7)	PBC (6)	CUT (6)	zf-C2HC (5)	ARID (5)	SRF-TF (5)	IRF-3 (5)	Tub (5)	TAFH (5)	IRF (5)	Basic (4)	CTF_NFI (4)	Myc_N (4)	TEA (4)	zf-BED (4)	AF-4 (4)	DM (4)	GTF2I (3)	Vert_HS_TF (3)	ETS_PEA3_N (3)	Runt (3)	P53 (3)
36	Mammalia	9739	Tursiops truncatus	1266	zf-C2H2 (435)	Homeobox (156)	HLH (72)	HMG_box (40)	SCAN (32)	bZIP_1 (29)	Fork_head (29)	Hormone_recep (26)	BTB (26)	Ets (23)	zf-C4 (17)	T-box (16)	GATA (13)	Myb_DNA-binding (11)	RHD (10)	E2F_TDP (10)	Pou (9)	RFX_DNA_binding (8)	PAX (8)	bZIP_2 (8)	TSC22 (8)	STAT_bind (7)	IRF-3 (7)	zf-C2HC (6)	CP2 (6)	CUT (6)	SRF-TF (5)	Tub (5)	TAFH (5)	DM (5)	MH1 (5)	Basic (4)	ARID (4)	CTF_NFI (4)	PBC (4)	HSF_DNA-bind (4)	TEA (4)	AF-4 (4)	IRF (4)	ETS_PEA3_N (3)	Myc_N (3)	Runt (3)	TF_Otx (3)	P53 (3)	GTF2I (2)
37	Mammalia	9913	Bos taurus	1402	zf-C2H2 (441)	Homeobox (173)	HLH (90)	HMG_box (54)	Fork_head (39)	SCAN (36)	BTB (36)	bZIP_1 (33)	Hormone_recep (29)	Ets (24)	T-box (16)	zf-C4 (16)	Myb_DNA-binding (14)	GATA (14)	HSF_DNA-bind (13)	Pou (12)	bZIP_2 (11)	RHD (10)	E2F_TDP (10)	IRF-3 (8)	PAX (8)	TSC22 (8)	DM (8)	MH1 (8)	RFX_DNA_binding (7)	CP2 (7)	CUT (7)	STAT_bind (6)	SRF-TF (5)	Tub (5)	zf-BED (5)	TAFH (5)	zf-C2HC (4)	Basic (4)	ARID (4)	CTF_NFI (4)	Myc_N (4)	PBC (4)	TEA (4)	AF-4 (4)	GTF2I (3)	ETS_PEA3_N (3)	Runt (3)	P53 (3)	Vert_HS_TF (2)
38	Mammalia	9823	Sus scrofa	1353	zf-C2H2 (411)	Homeobox (168)	HLH (84)	HMG_box (52)	Fork_head (35)	Hormone_recep (34)	BTB (31)	bZIP_1 (29)	SCAN (27)	Ets (24)	T-box (15)	zf-C4 (14)	Pou (13)	GATA (12)	STAT_bind (10)	bZIP_2 (10)	Myb_DNA-binding (9)	E2F_TDP (9)	RFX_DNA_binding (8)	RHD (8)	CUT (8)	MH1 (8)	PAX (7)	AF-4 (7)	TSC22 (7)	DM (7)	CP2 (6)	SRF-TF (6)	IRF-3 (6)	zf-C2HC (5)	CTF_NFI (5)	Runt (5)	PBC (5)	zf-BED (5)	TAFH (5)	IRF (5)	Basic (4)	ETS_PEA3_N (4)	Myc_N (4)	HSF_DNA-bind (4)	TEA (4)	GTF2I (3)	ARID (3)	SIM_C (3)	Tub (3)
39	Mammalia	30538	Vicugna pacos	730	zf-C2H2 (264)	Homeobox (41)	HLH (29)	HMG_box (27)	SCAN (19)	bZIP_1 (17)	zf-C4 (15)	BTB (14)	Ets (13)	Hormone_recep (12)	Myb_DNA-binding (12)	T-box (11)	Fork_head (11)	HSF_DNA-bind (10)	RHD (8)	E2F_TDP (8)	RFX_DNA_binding (5)	Pou (5)	ARID (4)	CP2 (4)	IRF-3 (4)	CUT (4)	bZIP_2 (4)	GATA (4)	MH1 (4)	Basic (3)	ETS_PEA3_N (3)	STAT_bind (3)	PAX (3)	Tub (3)	TAFH (3)	AF-4 (3)	TSC22 (3)	DM (3)	zf-C2HC (2)	BTD (2)	CTF_NFI (2)	Myc_N (2)	PBC (2)	zf-NF-X1 (2)	SRF-TF (2)	TEA (2)	MBD (2)	zf-MIZ (2)	TIG (2)
40	Mammalia	132908	Pteropus vampyrus	1219	zf-C2H2 (384)	Homeobox (151)	HLH (71)	HMG_box (43)	Fork_head (34)	bZIP_1 (32)	BTB (31)	SCAN (30)	Hormone_recep (24)	Ets (22)	zf-C4 (20)	T-box (16)	GATA (13)	Myb_DNA-binding (12)	Pou (12)	RHD (10)	E2F_TDP (10)	bZIP_2 (10)	PAX (9)	RFX_DNA_binding (8)	MH1 (8)	STAT_bind (7)	TSC22 (7)	zf-C2HC (6)	CP2 (6)	SRF-TF (5)	IRF-3 (5)	Tub (5)	CUT (5)	TAFH (5)	IRF (5)	Basic (4)	CTF_NFI (4)	PBC (4)	TEA (4)	AF-4 (4)	GTF2I (3)	ARID (3)	ETS_PEA3_N (3)	Runt (3)	Myc_N (3)	HSF_DNA-bind (3)	TF_Otx (3)	P53 (3)	DM (3)
41	Mammalia	59463	Myotis lucifugus	1248	zf-C2H2 (304)	Homeobox (161)	HLH (69)	HMG_box (44)	SCAN (37)	BTB (35)	bZIP_1 (35)	Hormone_recep (30)	Fork_head (27)	Ets (23)	GATA (18)	T-box (16)	zf-C4 (15)	Myb_DNA-binding (13)	Pou (13)	bZIP_2 (12)	E2F_TDP (11)	RHD (10)	RFX_DNA_binding (9)	HSF_DNA-bind (9)	CP2 (8)	PAX (8)	MH1 (8)	zf-C2HC (7)	STAT_bind (6)	CUT (6)	TAFH (6)	TSC22 (6)	SRF-TF (5)	IRF-3 (5)	zf-BED (5)	Basic (4)	Vert_HS_TF (4)	ARID (4)	CTF_NFI (4)	PBC (4)	Tub (4)	AF-4 (4)	DM (4)	GTF2I (3)	ETS_PEA3_N (3)	Myc_N (3)	Runt (3)	TEA (3)	P53 (3)
42	Mammalia	9365	Erinaceus europaeus	843	zf-C2H2 (249)	Homeobox (96)	HLH (46)	HMG_box (31)	BTB (23)	Fork_head (22)	zf-C4 (22)	Ets (17)	Hormone_recep (15)	bZIP_1 (15)	SCAN (13)	T-box (12)	Myb_DNA-binding (9)	E2F_TDP (9)	GATA (8)	CP2 (6)	STAT_bind (6)	PAX (6)	zf-C2HC (5)	CUT (5)	RFX_DNA_binding (5)	Pou (5)	IRF-3 (5)	Tub (4)	ARID (4)	bZIP_2 (4)	AF-4 (4)	MH1 (4)	SRF-TF (4)	TEA (4)	RHD (4)	P53 (3)	ETS_PEA3_N (3)	TAFH (3)	PBC (3)	DM (3)	TF_Otx (3)	Basic (2)	BTD (2)	TIG (2)	SIM_C (2)	CTF_NFI (2)	CBFB_NFYA (2)	TSC22 (2)	Myc_N (2)
43	Mammalia	42254	Sorex araneus	713	zf-C2H2 (217)	Homeobox (65)	HLH (32)	HMG_box (24)	SCAN (20)	BTB (19)	Hormone_recep (19)	bZIP_1 (17)	Fork_head (13)	Ets (13)	zf-C4 (11)	T-box (9)	Myb_DNA-binding (8)	GATA (7)	Pou (7)	PAX (7)	bZIP_2 (6)	CP2 (6)	STAT_bind (6)	RHD (6)	RFX_DNA_binding (5)	MH1 (5)	Basic (4)	CUT (4)	TAFH (4)	AF-4 (4)	IRF-3 (4)	TEA (4)	zf-C2HC (3)	Tub (3)	ARID (3)	zf-BED (3)	E2F_TDP (3)	ETS_PEA3_N (3)	CTF_NFI (3)	SRF-TF (3)	P53 (2)	TIG (2)	HPD (2)	Runt (2)	PBC (2)	IRF (2)	zf-NF-X1 (2)	THAP (1)	CG-1 (1)
44	Mammalia	9796	Equus caballus	1343	zf-C2H2 (474)	Homeobox (167)	HLH (68)	HMG_box (43)	SCAN (35)	BTB (33)	bZIP_1 (30)	Fork_head (28)	Ets (26)	Hormone_recep (24)	zf-C4 (21)	T-box (18)	Myb_DNA-binding (13)	GATA (12)	Pou (12)	RHD (10)	E2F_TDP (10)	bZIP_2 (10)	RFX_DNA_binding (9)	PAX (8)	TSC22 (8)	MH1 (8)	CP2 (7)	IRF-3 (7)	STAT_bind (7)	zf-C2HC (5)	HSF_DNA-bind (5)	SRF-TF (5)	zf-BED (5)	TAFH (5)	AF-4 (5)	Basic (4)	ARID (4)	CTF_NFI (4)	TEA (4)	Tub (4)	CUT (4)	GTF2I (3)	ETS_PEA3_N (3)	Myc_N (3)	Runt (3)	PBC (3)	P53 (3)	Vert_HS_TF (2)	BTD (2)
45	Mammalia	9361	Dasypus novemcinctus	988	zf-C2H2 (364)	Homeobox (103)	HLH (45)	HMG_box (28)	zf-C4 (24)	bZIP_1 (23)	Fork_head (20)	Ets (20)	BTB (18)	SCAN (17)	T-box (11)	Hormone_recep (11)	GATA (9)	Myb_DNA-binding (8)	bZIP_2 (8)	RHD (8)	E2F_TDP (7)	RFX_DNA_binding (7)	MH1 (7)	Pou (7)	STAT_bind (6)	zf-C2HC (5)	CP2 (5)	Tub (4)	Basic (4)	ARID (4)	AF-4 (4)	TSC22 (4)	DM (4)	IRF-3 (4)	PAX (4)	CUT (3)	ETS_PEA3_N (3)	Runt (3)	IRF (3)	SRF-TF (3)	P53 (2)	GTF2I (2)	TIG (2)	HPD (2)	TAFH (2)	SIM_C (2)	CTF_NFI (2)	Myc_N (2)	PBC (2)
46	Mammalia	9358	Choloepus hoffmanni	822	zf-C2H2 (312)	Homeobox (77)	HLH (30)	HMG_box (25)	SCAN (23)	BTB (20)	zf-C4 (19)	bZIP_1 (16)	Hormone_recep (14)	Ets (14)	Fork_head (11)	T-box (10)	Myb_DNA-binding (8)	Pou (8)	E2F_TDP (6)	CP2 (6)	GATA (6)	bZIP_2 (5)	MH1 (5)	STAT_bind (5)	RHD (5)	zf-C2HC (4)	CUT (4)	RFX_DNA_binding (4)	PAX (4)	Tub (3)	ARID (3)	TIG (3)	TAFH (3)	CTF_NFI (3)	AF-4 (3)	TSC22 (3)	IRF-3 (3)	THAP (2)	Basic (2)	Vert_HS_TF (2)	zf-BED (2)	ETS_PEA3_N (2)	HPD (2)	SIM_C (2)	Runt (2)	PBC (2)	LAG1-DNAbind (2)	GCM (2)	zf-NF-X1 (2)
47	Mammalia	9305	Sarcophilus harrisii	1354	zf-C2H2 (485)	Homeobox (166)	HLH (76)	HMG_box (43)	SCAN (33)	Fork_head (32)	BTB (29)	Hormone_recep (28)	bZIP_1 (26)	Ets (24)	zf-C4 (18)	T-box (17)	GATA (13)	MH1 (13)	Myb_DNA-binding (12)	CP2 (11)	Pou (11)	RHD (10)	PAX (9)	E2F_TDP (9)	bZIP_2 (9)	RFX_DNA_binding (7)	CUT (7)	TAFH (7)	zf-C2HC (6)	STAT_bind (6)	IRF-3 (6)	AF-4 (5)	TSC22 (5)	Basic (4)	ARID (4)	PBC (4)	SRF-TF (4)	Tub (4)	IRF (4)	CTF_NFI (3)	Runt (3)	TEA (3)	P53 (3)	DM (3)	Vert_HS_TF (2)	BTD (2)	ETS_PEA3_N (2)	SIM_C (2)	HSF_DNA-bind (2)
48	Mammalia	13616	Monodelphis domestica	1666	zf-C2H2 (723)	Homeobox (167)	HLH (95)	HMG_box (51)	Fork_head (39)	BTB (35)	bZIP_1 (30)	Hormone_recep (27)	SCAN (27)	T-box (26)	Ets (22)	zf-C4 (16)	Myb_DNA-binding (15)	GATA (14)	Pou (14)	E2F_TDP (11)	bZIP_2 (11)	RFX_DNA_binding (9)	RHD (9)	MH1 (9)	zf-C2HC (7)	CP2 (7)	PAX (7)	CUT (7)	TAFH (7)	DM (7)	STAT_bind (6)	SRF-TF (5)	IRF-3 (5)	Tub (5)	AF-4 (5)	TSC22 (5)	Basic (4)	GTF2I (4)	ARID (4)	CTF_NFI (4)	PBC (4)	HSF_DNA-bind (4)	IRF (4)	ETS_PEA3_N (3)	Runt (3)	TF_Otx (3)	TEA (3)	P53 (3)	CBFD_NFYB_HMF (3)
49	Mammalia	9315	Macropus eugenii	973	zf-C2H2 (239)	Homeobox (133)	HLH (64)	HMG_box (36)	Fork_head (33)	Hormone_recep (26)	BTB (24)	bZIP_1 (22)	Ets (22)	zf-C4 (17)	T-box (14)	Myb_DNA-binding (13)	SCAN (11)	GATA (11)	RHD (9)	E2F_TDP (9)	Pou (9)	bZIP_2 (8)	IRF-3 (7)	PAX (7)	CUT (7)	RFX_DNA_binding (6)	CP2 (6)	Tub (6)	MH1 (6)	zf-C2HC (5)	SRF-TF (5)	STAT_bind (5)	Basic (4)	CTF_NFI (4)	PBC (4)	TEA (4)	TAFH (4)	AF-4 (4)	TSC22 (4)	ETS_PEA3_N (3)	Myc_N (3)	HSF_DNA-bind (3)	P53 (3)	IRF (3)	DM (3)	GTF2I (2)	Vert_HS_TF (2)	BTD (2)	ARID (2)
50	Amphibia	8364	Xenopus tropicalis	1241	zf-C2H2 (351)	Homeobox (178)	HLH (86)	HMG_box (45)	Fork_head (42)	BTB (34)	Hormone_recep (30)	bZIP_1 (29)	Ets (23)	zf-C4 (20)	Pou (17)	SCAN (15)	T-box (15)	Myb_DNA-binding (15)	bZIP_2 (13)	GATA (12)	RHD (10)	IRF-3 (9)	zf-BED (9)	MH1 (9)	PAX (8)	E2F_TDP (8)	CUT (7)	zf-C2HC (6)	RFX_DNA_binding (6)	CP2 (6)	STAT_bind (6)	ARID (5)	HSF_DNA-bind (5)	Tub (5)	TAFH (5)	TSC22 (5)	DM (5)	Basic (4)	CTF_NFI (4)	Myc_N (4)	AF-4 (4)	Runt (3)	PBC (3)	SRF-TF (3)	P53 (3)	IRF (3)	THAP (2)	GTF2I (2)	Vert_HS_TF (2)
51	Sarcopterygii	7897	Latimeria chalumnae	1225	zf-C2H2 (213)	Homeobox (188)	HLH (99)	Fork_head (50)	HMG_box (48)	BTB (40)	SCAN (39)	Hormone_recep (33)	bZIP_1 (33)	Ets (31)	zf-C4 (23)	zf-BED (20)	T-box (19)	Pou (16)	GATA (14)	bZIP_2 (13)	Myb_DNA-binding (12)	MH1 (11)	RHD (11)	E2F_TDP (9)	IRF-3 (9)	CUT (8)	RFX_DNA_binding (8)	zf-C2HC (7)	PBC (7)	PAX (7)	TAFH (6)	AF-4 (6)	Tub (5)	CP2 (5)	TSC22 (5)	Myc_N (5)	DM (5)	SRF-TF (5)	Basic (4)	CTF_NFI (4)	HSF_DNA-bind (4)	STAT_bind (4)	TEA (4)	P53 (3)	ARID (3)	TIG (3)	ETS_PEA3_N (3)	Runt (3)	IRF (3)
52	Actinopterygii	8090	Oryzias latipes	1281	zf-C2H2 (291)	Homeobox (189)	HLH (108)	HMG_box (56)	Fork_head (48)	bZIP_1 (39)	BTB (35)	Hormone_recep (33)	zf-C4 (32)	Ets (26)	T-box (22)	GATA (17)	Pou (17)	MH1 (13)	bZIP_2 (12)	zf-C2HC (10)	RFX_DNA_binding (10)	RHD (10)	E2F_TDP (10)	PAX (9)	zf-BED (8)	TAFH (8)	IRF-3 (7)	CUT (7)	CP2 (6)	Myb_DNA-binding (6)	TSC22 (6)	CTF_NFI (5)	PBC (5)	SRF-TF (5)	STAT_bind (5)	Tub (5)	AF-4 (5)	DM (5)	Basic (4)	Runt (4)	Myc_N (4)	TF_Otx (4)	TEA (4)	HPD (4)	IRF (4)	ARID (3)	SCAN (3)	ETS_PEA3_N (3)	P53 (3)
53	Actinopterygii	8083	Xiphophorus maculatus	1450	zf-C2H2 (363)	Homeobox (200)	HLH (115)	HMG_box (59)	bZIP_1 (50)	Fork_head (42)	BTB (38)	zf-C4 (38)	Hormone_recep (33)	Ets (26)	T-box (23)	bZIP_2 (19)	Pou (17)	GATA (14)	RHD (13)	MH1 (13)	PAX (11)	CUT (11)	zf-C2HC (10)	RFX_DNA_binding (10)	Myb_DNA-binding (10)	E2F_TDP (10)	SRF-TF (9)	IRF-3 (7)	TAFH (7)	TSC22 (7)	DM (7)	ARID (6)	CP2 (6)	STAT_bind (6)	Tub (6)	Basic (5)	Myc_N (5)	PBC (5)	TF_Otx (5)	TEA (5)	HPD (5)	AF-4 (5)	IRF (5)	THAP (4)	ETS_PEA3_N (4)	CTF_NFI (4)	Runt (4)	zf-BED (4)	BTD (3)
54	Actinopterygii	8128	Oreochromis niloticus	1551	zf-C2H2 (412)	Homeobox (238)	HLH (117)	HMG_box (63)	Fork_head (58)	bZIP_1 (47)	BTB (41)	Hormone_recep (37)	zf-C4 (34)	Ets (24)	T-box (23)	zf-BED (20)	bZIP_2 (19)	Pou (18)	GATA (17)	PAX (15)	MH1 (14)	Myb_DNA-binding (13)	RHD (13)	E2F_TDP (11)	zf-C2HC (10)	CUT (10)	SRF-TF (9)	TAFH (8)	ARID (7)	RFX_DNA_binding (7)	CP2 (7)	IRF-3 (7)	STAT_bind (7)	Tub (6)	TSC22 (6)	PBC (6)	DM (6)	TF_Otx (6)	HPD (5)	CTF_NFI (5)	Myc_N (5)	IRF (5)	TEA (5)	Basic (4)	ETS_PEA3_N (4)	AF-4 (4)	Runt (4)	THAP (3)	P53 (3)
55	Actinopterygii	69293	Gasterosteus aculeatus	1317	zf-C2H2 (270)	Homeobox (218)	HLH (116)	HMG_box (52)	Fork_head (49)	bZIP_1 (40)	Hormone_recep (36)	BTB (34)	zf-C4 (31)	Ets (25)	T-box (19)	Pou (18)	bZIP_2 (17)	GATA (15)	MH1 (14)	PAX (12)	zf-C2HC (10)	Myb_DNA-binding (10)	CUT (10)	RHD (10)	E2F_TDP (9)	SCAN (8)	RFX_DNA_binding (8)	SRF-TF (8)	STAT_bind (8)	IRF-3 (8)	TAFH (7)	CP2 (7)	TSC22 (7)	DM (7)	Tub (6)	PBC (6)	zf-BED (5)	ARID (5)	HPD (5)	Myc_N (5)	TEA (5)	Basic (4)	ETS_PEA3_N (4)	CTF_NFI (4)	AF-4 (4)	Runt (4)	IRF (4)	TF_Otx (4)	P53 (3)
56	Actinopterygii	31033	Takifugu rubripes	1359	zf-C2H2 (273)	Homeobox (225)	HLH (115)	HMG_box (56)	Fork_head (52)	bZIP_1 (41)	Hormone_recep (39)	BTB (33)	zf-C4 (32)	Ets (25)	T-box (23)	Pou (19)	GATA (17)	HSF_DNA-bind (15)	bZIP_2 (14)	MH1 (13)	Myb_DNA-binding (12)	CUT (12)	PAX (12)	RHD (11)	zf-C2HC (9)	E2F_TDP (9)	RFX_DNA_binding (9)	SRF-TF (8)	TAFH (7)	IRF (7)	STAT_bind (7)	Tub (6)	CP2 (6)	TSC22 (6)	Runt (6)	DM (6)	Basic (5)	ARID (5)	IRF-3 (5)	TF_Otx (5)	TEA (5)	ETS_PEA3_N (4)	HPD (4)	CTF_NFI (4)	Myc_N (4)	PBC (4)	THAP (3)	CG-1 (3)	P53 (3)
57	Actinopterygii	99883	Tetraodon nigroviridis	1408	zf-C2H2 (271)	Homeobox (233)	HLH (111)	HMG_box (63)	Fork_head (55)	bZIP_1 (40)	zf-C4 (38)	Hormone_recep (37)	BTB (36)	Ets (27)	T-box (24)	bZIP_2 (18)	GATA (18)	Pou (17)	RHD (15)	MH1 (14)	PAX (12)	HSF_DNA-bind (11)	Myb_DNA-binding (11)	E2F_TDP (11)	CUT (11)	zf-C2HC (10)	TSC22 (10)	RFX_DNA_binding (9)	SRF-TF (9)	TAFH (8)	ETS_PEA3_N (7)	CP2 (7)	IRF-3 (7)	STAT_bind (7)	Tub (7)	ARID (6)	DM (6)	Basic (5)	PBC (5)	TF_Otx (5)	TEA (5)	zf-BED (5)	HPD (5)	IRF (5)	CTF_NFI (4)	Myc_N (4)	Runt (4)	CG-1 (3)	P53 (3)
58	Actinopterygii	8049	Gadus morhua	1309	zf-C2H2 (252)	Homeobox (225)	HLH (120)	Fork_head (57)	HMG_box (53)	bZIP_1 (38)	zf-C4 (38)	Hormone_recep (33)	Ets (26)	BTB (24)	T-box (22)	Pou (18)	GATA (16)	MH1 (13)	PAX (13)	bZIP_2 (12)	RHD (12)	CUT (11)	zf-C2HC (10)	Myb_DNA-binding (9)	E2F_TDP (9)	zf-BED (9)	RFX_DNA_binding (8)	TAFH (8)	SRF-TF (8)	STAT_bind (8)	CP2 (7)	Tub (6)	PBC (6)	IRF (6)	IRF-3 (6)	ARID (5)	HPD (5)	TSC22 (5)	Myc_N (5)	DM (5)	TEA (5)	AF-4 (4)	Runt (4)	HSF_DNA-bind (4)	TF_Otx (4)	P53 (3)	ETS_PEA3_N (3)	CTF_NFI (3)	THAP (2)
59	Actinopterygii	7955	Danio rerio	2376	zf-C2H2 (1156)	Homeobox (260)	HLH (126)	Fork_head (69)	HMG_box (62)	bZIP_1 (45)	BTB (41)	Hormone_recep (40)	zf-C4 (33)	bZIP_2 (27)	T-box (26)	Ets (25)	Myb_DNA-binding (18)	GATA (18)	Pou (17)	PAX (13)	RHD (13)	MH1 (13)	zf-BED (12)	E2F_TDP (11)	CUT (11)	zf-C2HC (10)	RFX_DNA_binding (8)	SRF-TF (8)	IRF-3 (8)	STAT_bind (8)	CP2 (7)	PBC (7)	Tub (7)	TEA (6)	TAFH (6)	TSC22 (6)	IRF (6)	DM (6)	ARID (5)	Runt (5)	Myc_N (5)	TF_Otx (5)	THAP (4)	Basic (4)	GTF2I (4)	ETS_PEA3_N (4)	CTF_NFI (4)	HSF_DNA-bind (4)	AF-4 (4)
60	Petromyzontida	7757	Petromyzon marinus	534	zf-C2H2 (129)	Homeobox (56)	HLH (37)	HMG_box (23)	Fork_head (22)	Hormone_recep (20)	bZIP_1 (18)	zf-C4 (17)	BTB (12)	T-box (8)	MH1 (8)	E2F_TDP (7)	GATA (7)	Ets (7)	Myb_DNA-binding (6)	CP2 (5)	Pou (5)	RHD (5)	zf-C2HC (4)	bZIP_2 (4)	STAT_bind (4)	ARID (3)	RFX_DNA_binding (3)	Myc_N (3)	Tub (2)	P53 (2)	CUT (2)	ETS_PEA3_N (2)	TAFH (2)	AF-4 (2)	DM (2)	GCM (2)	zf-NF-X1 (2)	Nrf1_DNA-bind (2)	PAX (2)	zf-BED (1)	MBD (1)	TIG (1)	HPD (1)	CBFB_NFYA (1)	TSC22 (1)	HSF_DNA-bind (1)	IRF (1)	CBFD_NFYB_HMF (1)	IRF-3 (1)
61	Ascidiacea	7719	Ciona intestinalis	485	zf-C2H2 (109)	Homeobox (75)	HLH (39)	Fork_head (25)	HMG_box (20)	bZIP_1 (15)	Ets (15)	zf-C4 (10)	T-box (9)	Hormone_recep (8)	bZIP_2 (7)	IRF (6)	BTB (5)	GATA (5)	MH1 (5)	E2F_TDP (4)	zf-C2HC (3)	zf-BED (3)	RFX_DNA_binding (3)	IRF-3 (3)	PAX (3)	Myb_DNA-binding (2)	P53 (2)	BTD (2)	HPD (2)	CP2 (2)	DM (2)	zf-NF-X1 (2)	SRF-TF (2)	STAT_bind (2)	Pou (2)	TEA (2)	RHD (2)	CG-1 (1)	Tub (1)	CSD (1)	STAT_int (1)	GTF2I (1)	ARID (1)	TIG (1)	TAFH (1)	CTF_NFI (1)	AF-4 (1)	CBFB_NFYA (1)	NDT80_PhoG (1)
62	Ascidiacea	51511	Ciona savignyi	441	zf-C2H2 (93)	Homeobox (67)	HLH (38)	Fork_head (27)	HMG_box (17)	T-box (15)	bZIP_1 (15)	Ets (12)	zf-C4 (10)	Hormone_recep (7)	IRF (7)	MH1 (6)	BTB (4)	E2F_TDP (4)	zf-C2HC (3)	TIG (3)	bZIP_2 (3)	GATA (3)	PAX (3)	CSD (2)	P53 (2)	BTD (2)	HPD (2)	TSC22 (2)	zf-NF-X1 (2)	SRF-TF (2)	STAT_bind (2)	Pou (2)	RHD (2)	CG-1 (1)	Tub (1)	Myb_DNA-binding (1)	zf-BED (1)	CUT (1)	RFX_DNA_binding (1)	CP2 (1)	CBFB_NFYA (1)	NDT80_PhoG (1)	Myc_N (1)	Runt (1)	PBC (1)	HSF_DNA-bind (1)	DM (1)	TEA (1)	THAP (0)
63	Echinoidea	7668	Strongylocentrotus purpuratus	763	zf-C2H2 (248)	Homeobox (100)	HLH (43)	HMG_box (29)	Fork_head (26)	zf-C4 (23)	Hormone_recep (19)	bZIP_1 (16)	Ets (13)	SCAN (9)	bZIP_2 (9)	GATA (8)	T-box (7)	RFX_DNA_binding (6)	MH1 (6)	IRF-3 (6)	Myb_DNA-binding (5)	E2F_TDP (5)	Pou (4)	zf-C2HC (3)	ARID (3)	TSC22 (3)	DM (3)	zf-NF-X1 (3)	SRF-TF (3)	RHD (3)	Tub (2)	zf-BED (2)	CUT (2)	TIG (2)	TAFH (2)	Runt (2)	HSF_DNA-bind (2)	IRF (2)	PAX (2)	TEA (2)	THAP (1)	CG-1 (1)	CSD (1)	Basic (1)	P53 (1)	GTF2I (1)	BTD (1)	MBD (1)	ETS_PEA3_N (1)
64	Enteropneusta	10224	Saccoglossus kowalevskii	526	zf-C2H2 (122)	Homeobox (84)	HLH (47)	HMG_box (26)	Fork_head (24)	Hormone_recep (16)	bZIP_1 (16)	SCAN (14)	zf-C4 (13)	bZIP_2 (10)	Ets (10)	T-box (6)	GATA (5)	DM (5)	Myb_DNA-binding (4)	MH1 (4)	Pou (4)	zf-C2HC (3)	P53 (3)	GCM (3)	PAX (3)	RHD (3)	E2F_TDP (2)	ARID (2)	TIG (2)	RFX_DNA_binding (2)	TAFH (2)	HSF_DNA-bind (2)	IRF (2)	SRF-TF (2)	CG-1 (1)	Tub (1)	BTD (1)	CUT (1)	ETS_PEA3_N (1)	HPD (1)	AF-4 (1)	CBFB_NFYA (1)	NDT80_PhoG (1)	Runt (1)	Myc_N (1)	PBC (1)	CBFD_NFYB_HMF (1)	zf-NF-X1 (1)	Nrf1_DNA-bind (1)
65	Arachnida	34638	Metaseiulus occidentalis	554	zf-C2H2 (163)	Homeobox (78)	HLH (35)	HMG_box (27)	Fork_head (16)	zf-C4 (14)	bZIP_1 (13)	T-box (9)	Ets (9)	Hormone_recep (8)	PAX (7)	MH1 (6)	Myb_DNA-binding (5)	bZIP_2 (5)	GATA (5)	STAT_bind (5)	TEA (5)	BTB (4)	DM (4)	Pou (4)	zf-BED (3)	E2F_TDP (3)	RFX_DNA_binding (3)	TAFH (3)	Tub (2)	P53 (2)	ARID (2)	CUT (2)	CP2 (2)	Runt (2)	HSF_DNA-bind (2)	zf-NF-X1 (2)	SRF-TF (2)	RHD (2)	CG-1 (1)	zf-C2HC (1)	CSD (1)	BTD (1)	HPD (1)	CBFB_NFYA (1)	TSC22 (1)	PBC (1)	IRF (1)	CBFD_NFYB_HMF (1)	GCM (1)
66	Insecta	7070	Tribolium castaneum	519	zf-C2H2 (155)	Homeobox (72)	HLH (46)	HMG_box (26)	BTB (15)	Fork_head (15)	bZIP_1 (12)	zf-C4 (12)	bZIP_2 (8)	Ets (8)	Hormone_recep (7)	T-box (6)	MH1 (6)	PAX (6)	GATA (5)	Myb_DNA-binding (4)	Runt (4)	Pou (4)	RHD (4)	zf-C2HC (3)	ARID (3)	Tub (2)	P53 (2)	CUT (2)	E2F_TDP (2)	RFX_DNA_binding (2)	TAFH (2)	CP2 (2)	TSC22 (2)	DM (2)	zf-NF-X1 (2)	SRF-TF (2)	CG-1 (1)	CSD (1)	HTH_psq (1)	BTD (1)	zf-BED (1)	MBD (1)	HPD (1)	AF-4 (1)	CBFB_NFYA (1)	NDT80_PhoG (1)	PBC (1)	CBFD_NFYB_HMF (1)	GCM (1)
67	Insecta	7227	Drosophila melanogaster	662	zf-C2H2 (223)	Homeobox (86)	HLH (55)	HMG_box (26)	Fork_head (19)	zf-C4 (18)	BTB (12)	bZIP_2 (10)	T-box (8)	bZIP_1 (8)	Ets (8)	PAX (8)	zf-BED (6)	GATA (6)	MH1 (5)	Pou (5)	Runt (4)	DM (4)	RHD (4)	Myb_DNA-binding (3)	ARID (3)	E2F_TDP (3)	Hormone_recep (3)	zf-C2HC (2)	Tub (2)	CUT (2)	RFX_DNA_binding (2)	TAFH (2)	CP2 (2)	GCM (2)	zf-NF-X1 (2)	Nrf1_DNA-bind (2)	SRF-TF (2)	THAP (1)	CG-1 (1)	P53 (1)	BTD (1)	MBD (1)	HPD (1)	AF-4 (1)	CBFB_NFYA (1)	NDT80_PhoG (1)	TSC22 (1)	Myc_N (1)	PBC (1)
68	Insecta	7463	Apis florea	488	zf-C2H2 (134)	Homeobox (66)	HLH (44)	HMG_box (20)	zf-C4 (14)	Fork_head (13)	BTB (11)	bZIP_1 (11)	T-box (8)	bZIP_2 (8)	Hormone_recep (7)	GATA (5)	Ets (5)	MH1 (5)	Runt (4)	DM (4)	Pou (4)	PAX (4)	Myb_DNA-binding (3)	E2F_TDP (3)	zf-C2HC (2)	Tub (2)	zf-BED (2)	PBC (2)	HSF_DNA-bind (2)	zf-NF-X1 (2)	Nrf1_DNA-bind (2)	SRF-TF (2)	RHD (2)	CG-1 (1)	HTH_psq (1)	P53 (1)	BTD (1)	MBD (1)	ARID (1)	CUT (1)	RFX_DNA_binding (1)	CP2 (1)	TAFH (1)	AF-4 (1)	CBFB_NFYA (1)	NDT80_PhoG (1)	TSC22 (1)	CBFD_NFYB_HMF (1)	IRF-3 (1)
69	Insecta	7460	Apis mellifera	318	zf-C2H2 (79)	Homeobox (50)	HLH (32)	HMG_box (18)	bZIP_1 (11)	Fork_head (9)	zf-C4 (8)	bZIP_2 (7)	BTB (6)	Hormone_recep (5)	GATA (5)	Ets (5)	Myb_DNA-binding (3)	Runt (3)	MH1 (3)	Pou (3)	T-box (2)	Tub (2)	E2F_TDP (2)	DM (2)	Nrf1_DNA-bind (2)	RHD (2)	CG-1 (1)	HTH_psq (1)	P53 (1)	BTD (1)	ARID (1)	CP2 (1)	HPD (1)	CBFB_NFYA (1)	NDT80_PhoG (1)	TSC22 (1)	HSF_DNA-bind (1)	CBFD_NFYB_HMF (1)	GCM (1)	SRF-TF (1)	IRF-3 (1)	STAT_bind (1)	PAX (1)	TEA (1)	THAP (0)	zf-C2HC (0)	TF_AP-2 (0)	Prog_receptor (0)	Basic (0)
70	Insecta	30195	Bombus terrestris	529	zf-C2H2 (152)	Homeobox (74)	HLH (46)	HMG_box (24)	zf-C4 (16)	Fork_head (15)	BTB (12)	bZIP_1 (9)	bZIP_2 (8)	T-box (7)	GATA (7)	Ets (7)	PAX (6)	Hormone_recep (5)	MH1 (5)	Myb_DNA-binding (4)	Runt (4)	DM (4)	Pou (4)	zf-C2HC (3)	E2F_TDP (3)	RHD (3)	Tub (2)	CUT (2)	zf-BED (2)	RFX_DNA_binding (2)	CP2 (2)	TAFH (2)	Nrf1_DNA-bind (2)	SRF-TF (2)	THAP (1)	CG-1 (1)	HTH_psq (1)	P53 (1)	BTD (1)	ARID (1)	MBD (1)	HPD (1)	AF-4 (1)	CBFB_NFYA (1)	NDT80_PhoG (1)	TSC22 (1)	PBC (1)	HSF_DNA-bind (1)	CBFD_NFYB_HMF (1)
71	Insecta	132113	Bombus impatiens	530	zf-C2H2 (152)	Homeobox (72)	HLH (46)	HMG_box (24)	Fork_head (14)	zf-C4 (14)	BTB (13)	bZIP_2 (9)	bZIP_1 (9)	Ets (9)	T-box (6)	Hormone_recep (6)	PAX (6)	GATA (5)	MH1 (5)	Myb_DNA-binding (4)	Runt (4)	zf-C2HC (3)	E2F_TDP (3)	DM (3)	Pou (3)	RHD (3)	Tub (2)	ARID (2)	CUT (2)	zf-BED (2)	RFX_DNA_binding (2)	CP2 (2)	TAFH (2)	Nrf1_DNA-bind (2)	SRF-TF (2)	CG-1 (1)	HTH_psq (1)	P53 (1)	BTD (1)	MBD (1)	HPD (1)	AF-4 (1)	CBFB_NFYA (1)	NDT80_PhoG (1)	TSC22 (1)	PBC (1)	HSF_DNA-bind (1)	CBFD_NFYB_HMF (1)	GCM (1)
72	Insecta	143995	Megachile rotundata	530	zf-C2H2 (149)	Homeobox (74)	HLH (45)	HMG_box (24)	Fork_head (16)	BTB (14)	zf-C4 (14)	bZIP_1 (10)	bZIP_2 (9)	Ets (9)	GATA (7)	PAX (7)	T-box (5)	Myb_DNA-binding (5)	Hormone_recep (5)	MH1 (5)	Runt (4)	DM (4)	E2F_TDP (3)	Pou (3)	RHD (3)	Tub (2)	CUT (2)	ARID (2)	RFX_DNA_binding (2)	TAFH (2)	CP2 (2)	AF-4 (2)	zf-NF-X1 (2)	CG-1 (1)	zf-C2HC (1)	HTH_psq (1)	P53 (1)	BTD (1)	zf-BED (1)	CBFB_NFYA (1)	NDT80_PhoG (1)	TSC22 (1)	PBC (1)	HSF_DNA-bind (1)	CBFD_NFYB_HMF (1)	GCM (1)	Nrf1_DNA-bind (1)	SRF-TF (1)	STAT_bind (1)
73	Insecta	7425	Nasonia vitripennis	528	zf-C2H2 (137)	Homeobox (70)	HLH (40)	HMG_box (28)	Fork_head (16)	bZIP_1 (12)	BTB (11)	zf-C4 (10)	Hormone_recep (8)	bZIP_2 (8)	GATA (8)	Ets (7)	RHD (6)	T-box (5)	Myb_DNA-binding (5)	MH1 (5)	PAX (5)	E2F_TDP (4)	Runt (4)	Pou (4)	zf-C2HC (3)	TAFH (3)	PBC (3)	DM (3)	Tub (2)	BTD (2)	CUT (2)	zf-BED (2)	ARID (2)	CP2 (2)	HSF_DNA-bind (2)	zf-NF-X1 (2)	Nrf1_DNA-bind (2)	SRF-TF (2)	THAP (1)	CG-1 (1)	CSD (1)	P53 (1)	RFX_DNA_binding (1)	HPD (1)	AF-4 (1)	CBFB_NFYA (1)	TSC22 (1)	CBFD_NFYB_HMF (1)	GCM (1)
74	Insecta	7029	Acyrthosiphon pisum	717	zf-C2H2 (252)	Homeobox (77)	HLH (49)	zf-BED (26)	HMG_box (23)	Fork_head (17)	zf-C4 (17)	BTB (14)	bZIP_1 (12)	bZIP_2 (11)	Ets (9)	MH1 (8)	GATA (7)	PAX (7)	THAP (6)	Myb_DNA-binding (5)	E2F_TDP (5)	Hormone_recep (5)	SRF-TF (5)	T-box (4)	ARID (3)	RFX_DNA_binding (3)	TAFH (3)	TSC22 (3)	Runt (3)	Pou (3)	STAT_bind (3)	zf-C2HC (2)	Tub (2)	P53 (2)	BTD (2)	CUT (2)	CBFB_NFYA (2)	DM (2)	IRF-3 (2)	RHD (2)	CG-1 (1)	ETS_PEA3_N (1)	HPD (1)	AF-4 (1)	PBC (1)	HSF_DNA-bind (1)	CBFD_NFYB_HMF (1)	GCM (1)	Nrf1_DNA-bind (1)
75	Chromadorea	6239	Caenorhabditis elegans	782	Hormone_recep (159)	zf-C4 (126)	zf-C2H2 (96)	Homeobox (84)	HLH (39)	T-box (21)	HMG_box (17)	bZIP_2 (16)	Fork_head (15)	GATA (13)	DM (11)	Ets (10)	zf-BED (9)	bZIP_1 (8)	PAX (8)	CUT (6)	TSC22 (6)	MH1 (6)	Myb_DNA-binding (4)	E2F_TDP (4)	Pou (3)	Tub (2)	CSD (2)	CBFB_NFYA (2)	NDT80_PhoG (2)	PBC (2)	HSF_DNA-bind (2)	SRF-TF (2)	zf-C2HC (1)	CG-1 (1)	BTB (1)	BTD (1)	MBD (1)	ARID (1)	RFX_DNA_binding (1)	TAFH (1)	CP2 (1)	HPD (1)	AF-4 (1)	Runt (1)	zf-NF-X1 (1)	STAT_bind (1)	TEA (1)	THAP (0)	TF_AP-2 (0)
76	Hydrozoa	6087	Hydra magnipapillata	441	zf-C2H2 (93)	zf-BED (47)	Homeobox (38)	HMG_box (27)	HLH (22)	bZIP_1 (16)	Fork_head (14)	Ets (9)	bZIP_2 (8)	THAP (7)	T-box (6)	zf-C4 (6)	MH1 (5)	E2F_TDP (4)	RFX_DNA_binding (4)	GATA (4)	HSF_DNA-bind (4)	IRF (4)	DM (4)	PAX (4)	Myb_DNA-binding (3)	P53 (3)	Hormone_recep (3)	zf-C2HC (2)	TAFH (2)	CP2 (2)	AF-4 (2)	PBC (2)	zf-NF-X1 (2)	SRF-TF (2)	Pou (2)	CG-1 (1)	Tub (1)	BTD (1)	TIG (1)	TSC22 (1)	Runt (1)	CBFD_NFYB_HMF (1)	Nrf1_DNA-bind (1)	STAT_bind (1)	IRF-3 (1)	TEA (1)	RHD (1)	TF_AP-2 (0)	Prog_receptor (0)
77	Demospongiae	400682	Amphimedon queenslandica	227	zf-C2H2 (23)	Homeobox (18)	Fork_head (15)	HMG_box (12)	HLH (11)	bZIP_1 (11)	zf-BED (9)	T-box (8)	Ets (7)	MH1 (7)	SCAN (5)	Tub (3)	Myb_DNA-binding (3)	E2F_TDP (3)	bZIP_2 (3)	CP2 (3)	Hormone_recep (2)	TIG (2)	TSC22 (2)	zf-NF-X1 (2)	SRF-TF (2)	STAT_bind (2)	CG-1 (1)	zf-C2HC (1)	CSD (1)	BTD (1)	ARID (1)	RFX_DNA_binding (1)	GATA (1)	CBFB_NFYA (1)	NDT80_PhoG (1)	Runt (1)	HSF_DNA-bind (1)	IRF (1)	CBFD_NFYB_HMF (1)	Nrf1_DNA-bind (1)	IRF-3 (1)	Pou (1)	PAX (1)	TEA (1)	RHD (1)	THAP (0)	TF_AP-2 (0)	Prog_receptor (0)	HTH_psq (0)
[truncated: 31 more columns]

## Sheet: Sheet1
Additional file S4. Numbers of TFs in each species sorted by prevalence according to Pfam DBDs.
Index	class	tax ID	Organism	Total TFs	Domain_1	Domain_2	Domain_3	Domain_4	Domain_5	Domain_6	Domain_7	Domain_8	Domain_9	Domain_10	Domain_11	Domain_12	Domain_13	Domain_14	Domain_15	Domain_16	Domain_17	Domain_18	Domain_19	Domain_20	Domain_21	Domain_22	Domain_23	Domain_24	Domain_25	Domain_26	Domain_27	Domain_28	Domain_29	Domain_30	Domain_31	Domain_32	Domain_33	Domain_34	Domain_35	Domain_36	Domain_37	Domain_38	Domain_39	Domain_40	Domain_41	Domain_42	Domain_43	Domain_44	Domain_45
1	Aves	9103	Meleagris gallopavo	809	zf-C2H2 (165)	Homeobox (99)	HLH (59)	HMG_box (34)	BTB (27)	Hormone_recep (27)	bZIP_1 (20)	Fork_head (19)	Ets (19)	T-box (14)	GATA (11)	Myb_DNA-binding (10)	E2F_TDP (10)	HSF_DNA-bind (10)	zf-C4 (8)	zf-C2HC (7)	RFX_DNA_binding (7)	CP2 (7)	RHD (7)	TAFH (6)	AF-4 (6)	MH1 (6)	IRF-3 (6)	Pou (6)	STAT_bind (6)	ARID (5)	Tub (4)	CUT (4)	bZIP_2 (4)	TEA (4)	ETS_PEA3_N (3)	CTF_NFI (3)	TSC22 (3)	Myc_N (3)	Runt (3)	PBC (3)	PAX (3)	Basic (2)	P53 (2)	GTF2I (2)	Vert_HS_TF (2)	BTD (2)	HPD (2)	SIM_C (2)	NDT80_PhoG (2)
2	Aves	9031	Gallus gallus	941	zf-C2H2 (206)	Homeobox (151)	HLH (65)	HMG_box (38)	Hormone_recep (27)	Fork_head (27)	BTB (26)	bZIP_1 (23)	Ets (20)	T-box (15)	zf-C4 (14)	Myb_DNA-binding (13)	GATA (12)	E2F_TDP (10)	MH1 (9)	bZIP_2 (8)	zf-C2HC (7)	HSF_DNA-bind (7)	PAX (7)	RHD (7)	RFX_DNA_binding (6)	CP2 (6)	IRF-3 (6)	STAT_bind (6)	CUT (6)	Pou (6)	ARID (5)	SRF-TF (5)	TAFH (5)	Basic (4)	Tub (4)	AF-4 (4)	TSC22 (4)	DM (4)	ETS_PEA3_N (3)	CTF_NFI (3)	Runt (3)	Myc_N (3)	PBC (3)	TEA (3)	GTF2I (2)	BTD (2)	SIM_C (2)	NDT80_PhoG (2)	TF_Otx (2)
3	Aves	59729	Taeniopygia guttata	1291	zf-C2H2 (521)	Homeobox (146)	HLH (70)	HMG_box (40)	Hormone_recep (35)	BTB (28)	Fork_head (28)	bZIP_1 (27)	zf-C4 (19)	T-box (17)	Ets (16)	Myb_DNA-binding (15)	bZIP_2 (11)	GATA (10)	E2F_TDP (9)	zf-C2HC (8)	Pou (8)	RHD (8)	CUT (7)	CP2 (7)	MH1 (7)	TSC22 (6)	HSF_DNA-bind (6)	IRF-3 (6)	PAX (6)	ARID (5)	RFX_DNA_binding (5)	TAFH (5)	AF-4 (5)	Tub (4)	Basic (4)	SRF-TF (4)	STAT_bind (4)	ETS_PEA3_N (3)	CTF_NFI (3)	Runt (3)	Myc_N (3)	IRF (3)	DM (3)	TEA (3)	P53 (2)	GTF2I (2)	Vert_HS_TF (2)	BTD (2)	zf-BED (2)
4	Sauropsida	13735	Pelodiscus sinensis	1211	zf-C2H2 (392)	Homeobox (167)	HLH (71)	HMG_box (40)	BTB (31)	bZIP_1 (29)	Fork_head (29)	Hormone_recep (28)	Ets (22)	T-box (19)	zf-C4 (17)	Myb_DNA-binding (14)	SCAN (14)	GATA (11)	Pou (11)	E2F_TDP (9)	zf-BED (9)	bZIP_2 (9)	RFX_DNA_binding (8)	MH1 (8)	RHD (8)	zf-C2HC (7)	CUT (7)	CP2 (7)	Tub (6)	TAFH (6)	PAX (6)	ARID (5)	AF-4 (5)	TSC22 (5)	IRF-3 (5)	Basic (3)	P53 (3)	Vert_HS_TF (3)	CTF_NFI (3)	Runt (3)	Myc_N (3)	PBC (3)	IRF (3)	zf-NF-X1 (3)	SRF-TF (3)	STAT_bind (3)	TEA (3)	THAP (2)	GTF2I (2)
5	Reptilia	28377	Anolis carolinensis	1588	zf-C2H2 (712)	Homeobox (161)	HLH (75)	SCAN (75)	HMG_box (41)	Fork_head (35)	Hormone_recep (33)	bZIP_1 (30)	BTB (29)	Ets (23)	T-box (17)	zf-C4 (15)	Myb_DNA-binding (14)	bZIP_2 (14)	GATA (13)	E2F_TDP (10)	Pou (10)	RHD (9)	MH1 (8)	CP2 (7)	DM (7)	IRF-3 (7)	zf-C2HC (6)	zf-BED (6)	CUT (6)	RFX_DNA_binding (6)	Tub (5)	ARID (5)	TAFH (5)	STAT_bind (5)	PAX (5)	P53 (4)	CTF_NFI (4)	AF-4 (4)	TSC22 (4)	PBC (4)	Basic (3)	ETS_PEA3_N (3)	HSF_DNA-bind (3)	IRF (3)	SRF-TF (3)	TEA (3)	GTF2I (2)	Vert_HS_TF (2)	BTD (2)
6	Mammalia	9258	Ornithorhynchus anatinus	1009	zf-C2H2 (221)	Homeobox (127)	HLH (67)	HMG_box (38)	Hormone_recep (30)	Fork_head (27)	bZIP_1 (24)	SCAN (21)	BTB (21)	Ets (20)	T-box (18)	bZIP_2 (13)	zf-C4 (12)	GATA (11)	STAT_bind (9)	RHD (9)	Myb_DNA-binding (9)	MH1 (9)	Pou (9)	E2F_TDP (8)	RFX_DNA_binding (7)	CP2 (7)	IRF-3 (7)	PAX (7)	zf-C2HC (6)	CUT (6)	AF-4 (6)	HSF_DNA-bind (5)	TEA (5)	TAFH (5)	TSC22 (5)	CTF_NFI (4)	PBC (4)	Tub (4)	zf-BED (4)	DM (4)	Basic (3)	ARID (3)	ETS_PEA3_N (3)	Runt (3)	zf-NF-X1 (3)	SRF-TF (3)	P53 (3)	GTF2I (2)	Vert_HS_TF (2)
7	Mammalia	9813	Procavia capensis	1103	zf-C2H2 (348)	Homeobox (141)	HLH (59)	HMG_box (34)	SCAN (26)	BTB (24)	Hormone_recep (23)	bZIP_1 (23)	Fork_head (22)	Ets (19)	zf-C4 (17)	T-box (14)	GATA (11)	RHD (10)	Myb_DNA-binding (10)	E2F_TDP (10)	Pou (10)	IRF-3 (8)	PAX (8)	bZIP_2 (7)	MH1 (7)	RFX_DNA_binding (6)	CP2 (6)	STAT_bind (6)	zf-C2HC (5)	ARID (5)	Tub (5)	CUT (5)	TSC22 (5)	Basic (4)	CTF_NFI (4)	PBC (4)	TEA (4)	TAFH (4)	AF-4 (4)	DM (4)	ETS_PEA3_N (3)	Runt (3)	HSF_DNA-bind (3)	SRF-TF (3)	P53 (3)	BTD (2)	SIM_C (2)	Myc_N (2)	zf-NF-X1 (2)
8	Mammalia	9785	Loxodonta africana	1231	zf-C2H2 (275)	Homeobox (177)	HLH (84)	SCAN (53)	HMG_box (46)	Fork_head (35)	bZIP_1 (33)	BTB (29)	Hormone_recep (27)	Ets (26)	zf-C4 (20)	T-box (16)	P53 (14)	GATA (14)	Pou (14)	Myb_DNA-binding (12)	bZIP_2 (12)	E2F_TDP (11)	RHD (10)	RFX_DNA_binding (9)	PAX (9)	CP2 (8)	TSC22 (8)	MH1 (8)	IRF-3 (8)	STAT_bind (8)	CUT (6)	zf-C2HC (5)	Tub (5)	zf-BED (5)	TAFH (5)	AF-4 (5)	HSF_DNA-bind (5)	DM (5)	SRF-TF (5)	Basic (4)	ARID (4)	CTF_NFI (4)	Myc_N (4)	TEA (4)	GTF2I (3)	ETS_PEA3_N (3)	Runt (3)	PBC (3)	IRF (3)
9	Mammalia	9371	Echinops telfairi	1106	zf-C2H2 (373)	Homeobox (145)	HLH (50)	HMG_box (46)	SCAN (24)	BTB (24)	Hormone_recep (22)	Fork_head (22)	Ets (21)	bZIP_1 (20)	zf-C4 (20)	T-box (13)	E2F_TDP (12)	Myb_DNA-binding (10)	GATA (9)	MH1 (8)	Pou (8)	RFX_DNA_binding (7)	STAT_bind (7)	RHD (7)	CP2 (6)	PAX (6)	bZIP_2 (6)	TAFH (6)	IRF-3 (5)	Tub (5)	CUT (5)	zf-C2HC (4)	ARID (4)	CTF_NFI (4)	PBC (4)	TIG (4)	AF-4 (4)	Basic (3)	ETS_PEA3_N (3)	Runt (3)	TEA (3)	CSD (3)	P53 (3)	Vert_HS_TF (2)	SIM_C (2)	Myc_N (2)	HSF_DNA-bind (2)	zf-NF-X1 (2)	SRF-TF (2)
10	Mammalia	9986	Oryctolagus cuniculus	1141	zf-C2H2 (274)	Homeobox (157)	HLH (71)	HMG_box (57)	Fork_head (36)	SCAN (31)	BTB (31)	bZIP_1 (30)	Ets (25)	Hormone_recep (21)	zf-C4 (20)	T-box (16)	GATA (15)	bZIP_2 (14)	Pou (13)	Myb_DNA-binding (12)	E2F_TDP (11)	PAX (9)	RHD (9)	RFX_DNA_binding (8)	DM (8)	zf-C2HC (6)	CP2 (6)	STAT_bind (6)	CUT (6)	TSC22 (6)	MH1 (6)	IRF-3 (5)	Tub (5)	TAFH (5)	Basic (4)	ARID (4)	Myc_N (4)	HSF_DNA-bind (4)	SRF-TF (4)	TEA (4)	AF-4 (4)	IRF (4)	GTF2I (3)	ETS_PEA3_N (3)	CTF_NFI (3)	Runt (3)	PBC (3)	P53 (3)	zf-BED (3)
11	Mammalia	9978	Ochotona princeps	1029	zf-C2H2 (282)	Homeobox (135)	HLH (54)	HMG_box (32)	SCAN (28)	Fork_head (28)	bZIP_1 (26)	zf-C4 (24)	BTB (23)	Ets (20)	Hormone_recep (19)	T-box (15)	Myb_DNA-binding (12)	Pou (10)	E2F_TDP (9)	GATA (9)	PAX (8)	RHD (8)	bZIP_2 (7)	STAT_bind (7)	CUT (6)	CP2 (6)	MH1 (6)	zf-C2HC (5)	Tub (5)	RFX_DNA_binding (5)	TAFH (5)	IRF (5)	IRF-3 (5)	Basic (4)	ARID (4)	AF-4 (4)	Myc_N (4)	DM (4)	SRF-TF (4)	TEA (4)	ETS_PEA3_N (3)	CTF_NFI (3)	Runt (3)	PBC (3)	CG-1 (2)	P53 (2)	GTF2I (2)	Vert_HS_TF (2)	BTD (2)
12	Mammalia	10141	Cavia porcellus	1179	zf-C2H2 (265)	Homeobox (176)	HLH (83)	HMG_box (53)	SCAN (40)	bZIP_1 (35)	BTB (32)	Fork_head (30)	Hormone_recep (25)	Ets (25)	zf-C4 (19)	Myb_DNA-binding (15)	T-box (14)	GATA (14)	Pou (14)	bZIP_2 (13)	E2F_TDP (10)	PAX (9)	RHD (9)	RFX_DNA_binding (8)	TSC22 (7)	MH1 (7)	zf-C2HC (6)	CP2 (6)	STAT_bind (6)	CUT (6)	DM (6)	HSF_DNA-bind (5)	IRF-3 (5)	Tub (5)	Basic (4)	GTF2I (4)	CTF_NFI (4)	SRF-TF (4)	TEA (4)	TAFH (4)	AF-4 (4)	Vert_HS_TF (3)	ETS_PEA3_N (3)	Runt (3)	Myc_N (3)	PBC (3)	P53 (3)	zf-BED (3)	IRF (3)
13	Mammalia	10020	Dipodomys ordii	968	zf-C2H2 (270)	Homeobox (118)	HLH (54)	HMG_box (35)	BTB (26)	Hormone_recep (23)	Fork_head (23)	bZIP_1 (22)	Ets (19)	SCAN (18)	T-box (17)	zf-C4 (17)	Myb_DNA-binding (11)	Pou (11)	GATA (10)	IRF-3 (8)	RHD (8)	E2F_TDP (8)	STAT_bind (7)	RFX_DNA_binding (6)	CP2 (6)	PAX (6)	CUT (6)	bZIP_2 (6)	zf-C2HC (5)	SRF-TF (5)	TAFH (5)	DM (5)	CTF_NFI (4)	TEA (4)	Tub (4)	AF-4 (4)	MH1 (4)	Basic (3)	ARID (3)	ETS_PEA3_N (3)	Runt (3)	PBC (3)	TSC22 (3)	BTD (2)	SIM_C (2)	Myc_N (2)	HSF_DNA-bind (2)	zf-NF-X1 (2)	CG-1 (2)
14	Mammalia	10029	Cricetulus griseus	1307	zf-C2H2 (422)	Homeobox (173)	HLH (72)	HMG_box (41)	Fork_head (35)	BTB (32)	bZIP_1 (31)	Hormone_recep (29)	Ets (24)	zf-C4 (18)	T-box (17)	SCAN (16)	bZIP_2 (13)	Myb_DNA-binding (12)	GATA (12)	IRF-3 (10)	RFX_DNA_binding (9)	PAX (8)	RHD (8)	E2F_TDP (8)	Pou (8)	STAT_bind (7)	TSC22 (7)	MH1 (7)	zf-C2HC (6)	CP2 (6)	Myc_N (6)	SRF-TF (5)	Tub (5)	CUT (5)	TAFH (5)	ARID (4)	TEA (4)	AF-4 (4)	Basic (3)	CTF_NFI (3)	Runt (3)	PBC (3)	HSF_DNA-bind (3)	P53 (3)	DM (3)	THAP (2)	GTF2I (2)	Vert_HS_TF (2)	BTD (2)
15	Mammalia	10090	Mus musculus	1678	zf-C2H2 (563)	Homeobox (227)	HLH (95)	HMG_box (53)	Fork_head (44)	BTB (41)	bZIP_1 (35)	SCAN (30)	Hormone_recep (28)	Ets (23)	T-box (17)	zf-C4 (17)	Myb_DNA-binding (16)	Pou (15)	GATA (14)	bZIP_2 (12)	RHD (10)	E2F_TDP (10)	PAX (9)	RFX_DNA_binding (8)	MH1 (8)	STAT_bind (7)	IRF-3 (7)	CUT (7)	DM (7)	zf-C2HC (6)	CP2 (6)	Myc_N (6)	TAFH (6)	TSC22 (6)	ARID (5)	SRF-TF (5)	Tub (5)	Basic (4)	CTF_NFI (4)	PBC (4)	HSF_DNA-bind (4)	TEA (4)	AF-4 (4)	GTF2I (3)	ETS_PEA3_N (3)	Runt (3)	P53 (3)	zf-BED (3)	Vert_HS_TF (2)
16	Mammalia	10116	Rattus norvegicus	1491	zf-C2H2 (432)	Homeobox (209)	HLH (93)	HMG_box (93)	BTB (39)	Fork_head (39)	bZIP_1 (35)	SCAN (26)	Hormone_recep (25)	Ets (24)	zf-C4 (22)	T-box (17)	bZIP_2 (14)	GATA (14)	Myb_DNA-binding (13)	Pou (12)	RHD (11)	E2F_TDP (10)	PAX (8)	MH1 (8)	RFX_DNA_binding (7)	IRF-3 (7)	STAT_bind (7)	CUT (7)	DM (7)	zf-C2HC (6)	CP2 (6)	TAFH (6)	TSC22 (6)	ARID (5)	Myc_N (5)	SRF-TF (5)	Tub (5)	P53 (5)	AF-4 (5)	Basic (4)	GTF2I (4)	CTF_NFI (4)	PBC (4)	TEA (4)	BTD (3)	ETS_PEA3_N (3)	Runt (3)	THAP (2)	Vert_HS_TF (2)
17	Mammalia	43179	Ictidomys tridecemlineatus	1236	zf-C2H2 (314)	Homeobox (178)	HLH (90)	HMG_box (45)	BTB (37)	Fork_head (35)	SCAN (31)	bZIP_1 (29)	Hormone_recep (26)	Ets (26)	zf-C4 (19)	T-box (16)	Myb_DNA-binding (13)	bZIP_2 (13)	GATA (13)	Pou (13)	E2F_TDP (11)	RHD (10)	RFX_DNA_binding (9)	PAX (9)	MH1 (8)	CP2 (7)	STAT_bind (7)	IRF-3 (7)	CUT (7)	DM (7)	zf-BED (6)	AF-4 (6)	zf-C2HC (5)	Tub (5)	Basic (4)	CTF_NFI (4)	Myc_N (4)	HSF_DNA-bind (4)	SRF-TF (4)	TEA (4)	ARID (3)	ETS_PEA3_N (3)	Runt (3)	PBC (3)	P53 (3)	TAFH (3)	GCM (3)	GTF2I (2)	Vert_HS_TF (2)
18	Mammalia	9544	Macaca mulatta	1593	zf-C2H2 (589)	Homeobox (184)	HLH (89)	HMG_box (62)	Fork_head (41)	SCAN (36)	BTB (35)	bZIP_1 (31)	Ets (29)	zf-C4 (23)	Hormone_recep (21)	T-box (17)	Myb_DNA-binding (15)	E2F_TDP (14)	GATA (14)	bZIP_2 (13)	RHD (10)	Pou (10)	RFX_DNA_binding (9)	PAX (9)	MH1 (8)	CP2 (6)	STAT_bind (6)	IRF-3 (6)	zf-BED (6)	TSC22 (6)	SRF-TF (5)	CUT (5)	TAFH (5)	DM (5)	zf-C2HC (4)	Basic (4)	ARID (4)	CTF_NFI (4)	PBC (4)	TEA (4)	AF-4 (4)	GTF2I (3)	Myc_N (3)	Runt (3)	HSF_DNA-bind (3)	Tub (3)	P53 (3)	THAP (2)	Vert_HS_TF (2)
19	Mammalia	9555	Papio anubis	1585	zf-C2H2 (559)	Homeobox (195)	HLH (93)	HMG_box (55)	Fork_head (42)	SCAN (39)	BTB (35)	bZIP_1 (35)	Hormone_recep (26)	Ets (26)	T-box (17)	zf-C4 (17)	Pou (17)	GATA (15)	bZIP_2 (14)	Myb_DNA-binding (12)	E2F_TDP (11)	RHD (10)	MH1 (9)	RFX_DNA_binding (8)	STAT_bind (7)	IRF-3 (7)	zf-BED (7)	zf-C2HC (6)	CP2 (6)	PAX (6)	Tub (6)	CUT (6)	TSC22 (6)	ARID (5)	Myc_N (5)	SRF-TF (5)	TEA (5)	TAFH (5)	DM (5)	Basic (4)	GTF2I (4)	ETS_PEA3_N (4)	CTF_NFI (4)	PBC (4)	AF-4 (4)	Runt (3)	HSF_DNA-bind (3)	P53 (3)	Vert_HS_TF (2)
20	Mammalia	9595	Gorilla gorilla	1537	zf-C2H2 (543)	Homeobox (185)	HLH (85)	HMG_box (58)	SCAN (42)	Fork_head (42)	BTB (35)	bZIP_1 (35)	Hormone_recep (30)	Ets (27)	T-box (17)	Myb_DNA-binding (17)	zf-C4 (16)	GATA (14)	E2F_TDP (12)	bZIP_2 (12)	Pou (11)	PAX (9)	RHD (9)	RFX_DNA_binding (8)	CP2 (8)	zf-BED (8)	CUT (7)	TSC22 (7)	DM (7)	MH1 (7)	zf-C2HC (6)	IRF-3 (6)	STAT_bind (6)	ARID (5)	Myc_N (5)	SRF-TF (5)	Tub (5)	TAFH (5)	Basic (4)	CTF_NFI (4)	PBC (4)	HSF_DNA-bind (4)	TEA (4)	AF-4 (4)	IRF (4)	GTF2I (3)	Vert_HS_TF (3)	ETS_PEA3_N (3)	Runt (3)
21	Mammalia	9606	Homo sapiens	1757	zf-C2H2 (626)	Homeobox (202)	HLH (98)	HMG_box (53)	Fork_head (48)	SCAN (39)	BTB (39)	bZIP_1 (35)	Ets (26)	Hormone_recep (25)	zf-C4 (18)	T-box (17)	Pou (16)	Myb_DNA-binding (15)	GATA (15)	bZIP_2 (13)	E2F_TDP (11)	RHD (10)	PAX (9)	RFX_DNA_binding (8)	TSC22 (8)	MH1 (8)	STAT_bind (7)	CUT (7)	zf-BED (7)	DM (7)	zf-C2HC (6)	CP2 (6)	SRF-TF (6)	GTF2I (5)	ARID (5)	HSF_DNA-bind (5)	IRF-3 (5)	Tub (5)	TAFH (5)	Basic (4)	CTF_NFI (4)	Myc_N (4)	PBC (4)	TEA (4)	AF-4 (4)	IRF (4)	ETS_PEA3_N (3)	Runt (3)	P53 (3)
22	Mammalia	9597	Pan paniscus	1416	zf-C2H2 (430)	Homeobox (181)	HLH (85)	HMG_box (53)	BTB (37)	Fork_head (37)	SCAN (36)	bZIP_1 (35)	Hormone_recep (27)	Ets (25)	zf-C4 (19)	T-box (17)	Pou (15)	Myb_DNA-binding (14)	GATA (14)	E2F_TDP (12)	bZIP_2 (12)	PAX (9)	RHD (9)	RFX_DNA_binding (8)	STAT_bind (7)	MH1 (7)	zf-C2HC (6)	GTF2I (6)	CP2 (6)	IRF-3 (6)	CUT (6)	zf-BED (6)	ARID (5)	Tub (5)	TAFH (5)	TSC22 (5)	DM (5)	Basic (4)	CTF_NFI (4)	Myc_N (4)	PBC (4)	SRF-TF (4)	TEA (4)	AF-4 (4)	CBFD_NFYB_HMF (4)	ETS_PEA3_N (3)	Runt (3)	HSF_DNA-bind (3)	P53 (3)
23	Mammalia	9598	Pan troglodytes	1498	zf-C2H2 (565)	Homeobox (179)	HLH (86)	HMG_box (48)	SCAN (40)	BTB (38)	Fork_head (36)	bZIP_1 (31)	Hormone_recep (25)	Ets (21)	zf-C4 (18)	T-box (17)	bZIP_2 (13)	GATA (13)	Pou (13)	Myb_DNA-binding (12)	E2F_TDP (11)	RHD (10)	PAX (9)	TSC22 (8)	RFX_DNA_binding (7)	DM (7)	MH1 (7)	zf-C2HC (6)	CP2 (6)	STAT_bind (6)	CUT (6)	ARID (5)	Myc_N (5)	HSF_DNA-bind (5)	SRF-TF (5)	IRF-3 (5)	Tub (5)	GTF2I (4)	CTF_NFI (4)	PBC (4)	TEA (4)	TAFH (4)	AF-4 (4)	IRF (4)	Basic (3)	ETS_PEA3_N (3)	Runt (3)	P53 (3)	zf-BED (3)
24	Mammalia	9601	Pongo abelii	1505	zf-C2H2 (548)	Homeobox (183)	HLH (82)	HMG_box (52)	SCAN (39)	Fork_head (37)	BTB (35)	bZIP_1 (31)	Hormone_recep (28)	Ets (26)	T-box (17)	zf-C4 (17)	GATA (15)	Myb_DNA-binding (13)	E2F_TDP (12)	Pou (11)	RHD (10)	bZIP_2 (10)	PAX (9)	RFX_DNA_binding (8)	CP2 (7)	TSC22 (7)	MH1 (7)	STAT_bind (6)	IRF-3 (6)	zf-BED (6)	CUT (6)	ARID (5)	SRF-TF (5)	Tub (5)	TAFH (5)	DM (5)	zf-C2HC (4)	Basic (4)	GTF2I (4)	CTF_NFI (4)	Myc_N (4)	HSF_DNA-bind (4)	TEA (4)	AF-4 (4)	BTD (3)	Runt (3)	PBC (3)	P53 (3)	IRF (3)
25	Mammalia	61853	Nomascus leucogenys	1451	zf-C2H2 (551)	Homeobox (170)	HLH (78)	HMG_box (47)	SCAN (38)	BTB (33)	bZIP_1 (31)	Hormone_recep (29)	Fork_head (28)	Ets (25)	T-box (17)	zf-C4 (17)	GATA (14)	Myb_DNA-binding (12)	RHD (10)	E2F_TDP (10)	bZIP_2 (10)	Pou (9)	RFX_DNA_binding (8)	PAX (8)	MH1 (8)	STAT_bind (7)	zf-BED (7)	zf-C2HC (6)	CP2 (6)	IRF-3 (6)	DM (6)	GTF2I (5)	CUT (5)	TAFH (5)	TSC22 (5)	ARID (4)	CTF_NFI (4)	Myc_N (4)	PBC (4)	SRF-TF (4)	TEA (4)	Tub (4)	AF-4 (4)	Basic (3)	ETS_PEA3_N (3)	Runt (3)	P53 (3)	IRF (3)	Vert_HS_TF (2)
26	Mammalia	9483	Callithrix jacchus	1520	zf-C2H2 (533)	Homeobox (184)	HLH (82)	HMG_box (67)	Fork_head (41)	bZIP_1 (32)	SCAN (31)	BTB (31)	Hormone_recep (27)	Ets (27)	T-box (17)	zf-C4 (16)	GATA (14)	Myb_DNA-binding (13)	bZIP_2 (13)	E2F_TDP (12)	Pou (12)	RHD (10)	PAX (9)	TSC22 (8)	RFX_DNA_binding (7)	SRF-TF (7)	DM (7)	CP2 (6)	IRF-3 (6)	CUT (6)	MH1 (6)	zf-C2HC (5)	STAT_bind (5)	TEA (5)	Tub (5)	TAFH (5)	AF-4 (5)	Basic (4)	GTF2I (4)	ARID (4)	CTF_NFI (4)	Myc_N (4)	HSF_DNA-bind (4)	zf-BED (4)	ETS_PEA3_N (3)	Runt (3)	PBC (3)	TF_Otx (3)	P53 (3)
27	Mammalia	39432	Saimiri boliviensis	1462	zf-C2H2 (514)	Homeobox (179)	HLH (86)	HMG_box (51)	SCAN (40)	Fork_head (37)	BTB (36)	bZIP_1 (35)	Hormone_recep (29)	Ets (26)	T-box (17)	zf-C4 (16)	Myb_DNA-binding (14)	GATA (14)	Pou (13)	RHD (10)	E2F_TDP (10)	RFX_DNA_binding (9)	PAX (9)	bZIP_2 (9)	CP2 (7)	STAT_bind (7)	CUT (7)	TSC22 (7)	MH1 (7)	zf-C2HC (6)	IRF-3 (6)	zf-BED (6)	SRF-TF (5)	Tub (5)	TAFH (5)	DM (5)	Basic (4)	ARID (4)	CTF_NFI (4)	Myc_N (4)	PBC (4)	TEA (4)	AF-4 (4)	GTF2I (3)	ETS_PEA3_N (3)	Runt (3)	HSF_DNA-bind (3)	P53 (3)	IRF (3)
28	Mammalia	9478	Tarsius syrichta	961	zf-C2H2 (387)	Homeobox (75)	HLH (32)	SCAN (30)	HMG_box (29)	BTB (21)	bZIP_1 (21)	Fork_head (18)	Ets (16)	zf-C4 (16)	Hormone_recep (15)	T-box (12)	Myb_DNA-binding (10)	E2F_TDP (8)	RHD (8)	zf-C2HC (6)	CP2 (6)	GATA (6)	bZIP_2 (5)	RFX_DNA_binding (5)	MH1 (5)	STAT_bind (5)	PAX (5)	Basic (4)	CUT (4)	AF-4 (4)	IRF (4)	Tub (3)	ARID (3)	ETS_PEA3_N (3)	TAFH (3)	CTF_NFI (3)	DM (3)	Pou (3)	Vert_HS_TF (2)	MBD (2)	TIG (2)	SIM_C (2)	TSC22 (2)	Runt (2)	PBC (2)	GCM (2)	zf-NF-X1 (2)	SRF-TF (2)	IRF-3 (2)
29	Mammalia	30608	Microcebus murinus	1128	zf-C2H2 (378)	Homeobox (139)	HLH (53)	HMG_box (40)	SCAN (27)	Fork_head (25)	Hormone_recep (24)	bZIP_1 (24)	Ets (23)	BTB (19)	zf-C4 (16)	T-box (15)	Pou (12)	GATA (11)	Myb_DNA-binding (9)	PAX (9)	RHD (9)	E2F_TDP (8)	MH1 (8)	bZIP_2 (7)	RFX_DNA_binding (7)	STAT_bind (7)	zf-C2HC (6)	CUT (6)	CP2 (6)	Tub (4)	TAFH (4)	CTF_NFI (4)	AF-4 (4)	Myc_N (4)	PBC (4)	DM (4)	SRF-TF (4)	IRF-3 (4)	TEA (4)	Basic (3)	GTF2I (3)	ARID (3)	ETS_PEA3_N (3)	TSC22 (3)	Runt (3)	IRF (3)	CG-1 (2)	P53 (2)	Vert_HS_TF (2)
30	Mammalia	30611	Otolemur garnettii	1490	zf-C2H2 (510)	Homeobox (186)	HLH (94)	HMG_box (77)	BTB (39)	Fork_head (38)	bZIP_1 (33)	SCAN (32)	Hormone_recep (28)	Ets (24)	T-box (17)	zf-C4 (17)	GATA (15)	Myb_DNA-binding (14)	Pou (13)	E2F_TDP (12)	bZIP_2 (12)	RHD (10)	RFX_DNA_binding (9)	PAX (8)	MH1 (8)	IRF-3 (7)	STAT_bind (7)	CUT (7)	DM (7)	zf-C2HC (6)	CP2 (6)	zf-BED (6)	TSC22 (6)	SRF-TF (5)	Tub (5)	TAFH (5)	AF-4 (5)	Basic (4)	CTF_NFI (4)	Myc_N (4)	PBC (4)	TEA (4)	GTF2I (3)	ETS_PEA3_N (3)	Runt (3)	P53 (3)	zf-MIZ (3)	IRF (3)	Vert_HS_TF (2)
31	Mammalia	37347	Tupaia belangeri	1005	zf-C2H2 (291)	Homeobox (102)	HMG_box (46)	HLH (40)	bZIP_1 (23)	zf-C4 (23)	SCAN (21)	Ets (17)	BTB (16)	Hormone_recep (16)	Fork_head (16)	T-box (12)	E2F_TDP (8)	bZIP_2 (8)	GATA (7)	Myb_DNA-binding (6)	CUT (6)	RFX_DNA_binding (6)	CP2 (6)	MH1 (6)	PAX (6)	STAT_bind (5)	Pou (5)	RHD (5)	zf-C2HC (4)	Tub (4)	Basic (4)	ARID (4)	TAFH (4)	AF-4 (4)	DM (4)	Vert_HS_TF (3)	zf-BED (3)	TIG (3)	ETS_PEA3_N (3)	CTF_NFI (3)	PBC (3)	IRF (3)	CG-1 (2)	P53 (2)	STAT_int (2)	GTF2I (2)	BTD (2)	MBD (2)	HPD (2)
32	Mammalia	9615	Canis familiaris	1402	zf-C2H2 (451)	Homeobox (188)	HLH (83)	HMG_box (50)	Fork_head (37)	SCAN (35)	bZIP_1 (34)	BTB (31)	Hormone_recep (28)	Ets (24)	T-box (16)	zf-C4 (15)	Myb_DNA-binding (14)	GATA (14)	bZIP_2 (13)	Pou (13)	RHD (10)	E2F_TDP (9)	RFX_DNA_binding (8)	PAX (8)	MH1 (8)	CP2 (7)	STAT_bind (7)	IRF-3 (7)	CUT (7)	TSC22 (7)	zf-C2HC (6)	HSF_DNA-bind (6)	DM (6)	ARID (5)	SRF-TF (5)	Tub (5)	zf-BED (5)	TAFH (5)	Basic (4)	CTF_NFI (4)	PBC (4)	TEA (4)	AF-4 (4)	GTF2I (3)	ETS_PEA3_N (3)	Runt (3)	Myc_N (3)	P53 (3)	IRF (3)
33	Mammalia	9669	Mustela putorius furo	1342	zf-C2H2 (410)	Homeobox (174)	HLH (76)	HMG_box (50)	BTB (40)	Fork_head (36)	SCAN (35)	bZIP_1 (34)	Hormone_recep (30)	Ets (25)	T-box (17)	zf-C4 (16)	bZIP_2 (12)	GATA (12)	Pou (12)	Myb_DNA-binding (11)	E2F_TDP (10)	PAX (9)	RHD (9)	RFX_DNA_binding (8)	IRF-3 (8)	MH1 (8)	CP2 (7)	STAT_bind (7)	zf-C2HC (6)	TSC22 (6)	DM (6)	SRF-TF (5)	Tub (5)	CUT (5)	zf-BED (5)	TAFH (5)	Basic (4)	ARID (4)	CTF_NFI (4)	PBC (4)	TEA (4)	AF-4 (4)	GTF2I (3)	ETS_PEA3_N (3)	Myc_N (3)	Runt (3)	P53 (3)	Vert_HS_TF (2)	BTD (2)
34	Mammalia	9646	Ailuropoda melanoleuca	1360	zf-C2H2 (369)	Homeobox (183)	HLH (82)	HMG_box (50)	SCAN (44)	Fork_head (39)	BTB (32)	bZIP_1 (32)	Hormone_recep (28)	Ets (25)	zf-C4 (19)	T-box (17)	Myb_DNA-binding (15)	Pou (14)	bZIP_2 (13)	GATA (13)	RHD (10)	E2F_TDP (10)	PAX (9)	TSC22 (9)	RFX_DNA_binding (8)	IRF-3 (8)	CP2 (7)	MH1 (7)	zf-C2HC (6)	STAT_bind (6)	CUT (6)	DM (6)	ARID (5)	PBC (5)	SRF-TF (5)	Tub (5)	TAFH (5)	AF-4 (5)	Basic (4)	CTF_NFI (4)	Myc_N (4)	TEA (4)	GTF2I (3)	ETS_PEA3_N (3)	SIM_C (3)	Runt (3)	HSF_DNA-bind (3)	P53 (3)	zf-BED (3)
35	Mammalia	9685	Felis catus	1321	zf-C2H2 (348)	Homeobox (160)	HLH (73)	SCAN (46)	HMG_box (46)	BTB (34)	bZIP_1 (32)	Hormone_recep (31)	Fork_head (31)	Ets (24)	zf-C4 (18)	T-box (17)	Myb_DNA-binding (13)	GATA (13)	Pou (12)	bZIP_2 (11)	RHD (10)	E2F_TDP (10)	PAX (9)	RFX_DNA_binding (8)	CP2 (7)	STAT_bind (7)	TSC22 (7)	MH1 (7)	PBC (6)	CUT (6)	zf-C2HC (5)	ARID (5)	SRF-TF (5)	IRF-3 (5)	Tub (5)	TAFH (5)	IRF (5)	Basic (4)	CTF_NFI (4)	Myc_N (4)	TEA (4)	zf-BED (4)	AF-4 (4)	DM (4)	GTF2I (3)	Vert_HS_TF (3)	ETS_PEA3_N (3)	Runt (3)	P53 (3)
36	Mammalia	9739	Tursiops truncatus	1266	zf-C2H2 (435)	Homeobox (156)	HLH (72)	HMG_box (40)	SCAN (32)	bZIP_1 (29)	Fork_head (29)	Hormone_recep (26)	BTB (26)	Ets (23)	zf-C4 (17)	T-box (16)	GATA (13)	Myb_DNA-binding (11)	RHD (10)	E2F_TDP (10)	Pou (9)	RFX_DNA_binding (8)	PAX (8)	bZIP_2 (8)	TSC22 (8)	STAT_bind (7)	IRF-3 (7)	zf-C2HC (6)	CP2 (6)	CUT (6)	SRF-TF (5)	Tub (5)	TAFH (5)	DM (5)	MH1 (5)	Basic (4)	ARID (4)	CTF_NFI (4)	PBC (4)	HSF_DNA-bind (4)	TEA (4)	AF-4 (4)	IRF (4)	ETS_PEA3_N (3)	Myc_N (3)	Runt (3)	TF_Otx (3)	P53 (3)	GTF2I (2)
37	Mammalia	9913	Bos taurus	1402	zf-C2H2 (441)	Homeobox (173)	HLH (90)	HMG_box (54)	Fork_head (39)	SCAN (36)	BTB (36)	bZIP_1 (33)	Hormone_recep (29)	Ets (24)	T-box (16)	zf-C4 (16)	Myb_DNA-binding (14)	GATA (14)	HSF_DNA-bind (13)	Pou (12)	bZIP_2 (11)	RHD (10)	E2F_TDP (10)	IRF-3 (8)	PAX (8)	TSC22 (8)	DM (8)	MH1 (8)	RFX_DNA_binding (7)	CP2 (7)	CUT (7)	STAT_bind (6)	SRF-TF (5)	Tub (5)	zf-BED (5)	TAFH (5)	zf-C2HC (4)	Basic (4)	ARID (4)	CTF_NFI (4)	Myc_N (4)	PBC (4)	TEA (4)	AF-4 (4)	GTF2I (3)	ETS_PEA3_N (3)	Runt (3)	P53 (3)	Vert_HS_TF (2)
38	Mammalia	9823	Sus scrofa	1353	zf-C2H2 (411)	Homeobox (168)	HLH (84)	HMG_box (52)	Fork_head (35)	Hormone_recep (34)	BTB (31)	bZIP_1 (29)	SCAN (27)	Ets (24)	T-box (15)	zf-C4 (14)	Pou (13)	GATA (12)	STAT_bind (10)	bZIP_2 (10)	Myb_DNA-binding (9)	E2F_TDP (9)	RFX_DNA_binding (8)	RHD (8)	CUT (8)	MH1 (8)	PAX (7)	AF-4 (7)	TSC22 (7)	DM (7)	CP2 (6)	SRF-TF (6)	IRF-3 (6)	zf-C2HC (5)	CTF_NFI (5)	Runt (5)	PBC (5)	zf-BED (5)	TAFH (5)	IRF (5)	Basic (4)	ETS_PEA3_N (4)	Myc_N (4)	HSF_DNA-bind (4)	TEA (4)	GTF2I (3)	ARID (3)	SIM_C (3)	Tub (3)
39	Mammalia	30538	Vicugna pacos	730	zf-C2H2 (264)	Homeobox (41)	HLH (29)	HMG_box (27)	SCAN (19)	bZIP_1 (17)	zf-C4 (15)	BTB (14)	Ets (13)	Hormone_recep (12)	Myb_DNA-binding (12)	T-box (11)	Fork_head (11)	HSF_DNA-bind (10)	RHD (8)	E2F_TDP (8)	RFX_DNA_binding (5)	Pou (5)	ARID (4)	CP2 (4)	IRF-3 (4)	CUT (4)	bZIP_2 (4)	GATA (4)	MH1 (4)	Basic (3)	ETS_PEA3_N (3)	STAT_bind (3)	PAX (3)	Tub (3)	TAFH (3)	AF-4 (3)	TSC22 (3)	DM (3)	zf-C2HC (2)	BTD (2)	CTF_NFI (2)	Myc_N (2)	PBC (2)	zf-NF-X1 (2)	SRF-TF (2)	TEA (2)	MBD (2)	zf-MIZ (2)	TIG (2)
40	Mammalia	132908	Pteropus vampyrus	1219	zf-C2H2 (384)	Homeobox (151)	HLH (71)	HMG_box (43)	Fork_head (34)	bZIP_1 (32)	BTB (31)	SCAN (30)	Hormone_recep (24)	Ets (22)	zf-C4 (20)	T-box (16)	GATA (13)	Myb_DNA-binding (12)	Pou (12)	RHD (10)	E2F_TDP (10)	bZIP_2 (10)	PAX (9)	RFX_DNA_binding (8)	MH1 (8)	STAT_bind (7)	TSC22 (7)	zf-C2HC (6)	CP2 (6)	SRF-TF (5)	IRF-3 (5)	Tub (5)	CUT (5)	TAFH (5)	IRF (5)	Basic (4)	CTF_NFI (4)	PBC (4)	TEA (4)	AF-4 (4)	GTF2I (3)	ARID (3)	ETS_PEA3_N (3)	Runt (3)	Myc_N (3)	HSF_DNA-bind (3)	TF_Otx (3)	P53 (3)	DM (3)
41	Mammalia	59463	Myotis lucifugus	1248	zf-C2H2 (304)	Homeobox (161)	HLH (69)	HMG_box (44)	SCAN (37)	BTB (35)	bZIP_1 (35)	Hormone_recep (30)	Fork_head (27)	Ets (23)	GATA (18)	T-box (16)	zf-C4 (15)	Myb_DNA-binding (13)	Pou (13)	bZIP_2 (12)	E2F_TDP (11)	RHD (10)	RFX_DNA_binding (9)	HSF_DNA-bind (9)	CP2 (8)	PAX (8)	MH1 (8)	zf-C2HC (7)	STAT_bind (6)	CUT (6)	TAFH (6)	TSC22 (6)	SRF-TF (5)	IRF-3 (5)	zf-BED (5)	Basic (4)	Vert_HS_TF (4)	ARID (4)	CTF_NFI (4)	PBC (4)	Tub (4)	AF-4 (4)	DM (4)	GTF2I (3)	ETS_PEA3_N (3)	Myc_N (3)	Runt (3)	TEA (3)	P53 (3)
42	Mammalia	9365	Erinaceus europaeus	843	zf-C2H2 (249)	Homeobox (96)	HLH (46)	HMG_box (31)	BTB (23)	Fork_head (22)	zf-C4 (22)	Ets (17)	Hormone_recep (15)	bZIP_1 (15)	SCAN (13)	T-box (12)	Myb_DNA-binding (9)	E2F_TDP (9)	GATA (8)	CP2 (6)	STAT_bind (6)	PAX (6)	zf-C2HC (5)	CUT (5)	RFX_DNA_binding (5)	Pou (5)	IRF-3 (5)	Tub (4)	ARID (4)	bZIP_2 (4)	AF-4 (4)	MH1 (4)	SRF-TF (4)	TEA (4)	RHD (4)	P53 (3)	ETS_PEA3_N (3)	TAFH (3)	PBC (3)	DM (3)	TF_Otx (3)	Basic (2)	BTD (2)	TIG (2)	SIM_C (2)	CTF_NFI (2)	CBFB_NFYA (2)	TSC22 (2)	Myc_N (2)
43	Mammalia	42254	Sorex araneus	713	zf-C2H2 (217)	Homeobox (65)	HLH (32)	HMG_box (24)	SCAN (20)	BTB (19)	Hormone_recep (19)	bZIP_1 (17)	Fork_head (13)	Ets (13)	zf-C4 (11)	T-box (9)	Myb_DNA-binding (8)	GATA (7)	Pou (7)	PAX (7)	bZIP_2 (6)	CP2 (6)	STAT_bind (6)	RHD (6)	RFX_DNA_binding (5)	MH1 (5)	Basic (4)	CUT (4)	TAFH (4)	AF-4 (4)	IRF-3 (4)	TEA (4)	zf-C2HC (3)	Tub (3)	ARID (3)	zf-BED (3)	E2F_TDP (3)	ETS_PEA3_N (3)	CTF_NFI (3)	SRF-TF (3)	P53 (2)	TIG (2)	HPD (2)	Runt (2)	PBC (2)	IRF (2)	zf-NF-X1 (2)	THAP (1)	CG-1 (1)
44	Mammalia	9796	Equus caballus	1343	zf-C2H2 (474)	Homeobox (167)	HLH (68)	HMG_box (43)	SCAN (35)	BTB (33)	bZIP_1 (30)	Fork_head (28)	Ets (26)	Hormone_recep (24)	zf-C4 (21)	T-box (18)	Myb_DNA-binding (13)	GATA (12)	Pou (12)	RHD (10)	E2F_TDP (10)	bZIP_2 (10)	RFX_DNA_binding (9)	PAX (8)	TSC22 (8)	MH1 (8)	CP2 (7)	IRF-3 (7)	STAT_bind (7)	zf-C2HC (5)	HSF_DNA-bind (5)	SRF-TF (5)	zf-BED (5)	TAFH (5)	AF-4 (5)	Basic (4)	ARID (4)	CTF_NFI (4)	TEA (4)	Tub (4)	CUT (4)	GTF2I (3)	ETS_PEA3_N (3)	Myc_N (3)	Runt (3)	PBC (3)	P53 (3)	Vert_HS_TF (2)	BTD (2)
45	Mammalia	9361	Dasypus novemcinctus	988	zf-C2H2 (364)	Homeobox (103)	HLH (45)	HMG_box (28)	zf-C4 (24)	bZIP_1 (23)	Fork_head (20)	Ets (20)	BTB (18)	SCAN (17)	T-box (11)	Hormone_recep (11)	GATA (9)	Myb_DNA-binding (8)	bZIP_2 (8)	RHD (8)	E2F_TDP (7)	RFX_DNA_binding (7)	MH1 (7)	Pou (7)	STAT_bind (6)	zf-C2HC (5)	CP2 (5)	Tub (4)	Basic (4)	ARID (4)	AF-4 (4)	TSC22 (4)	DM (4)	IRF-3 (4)	PAX (4)	CUT (3)	ETS_PEA3_N (3)	Runt (3)	IRF (3)	SRF-TF (3)	P53 (2)	GTF2I (2)	TIG (2)	HPD (2)	TAFH (2)	SIM_C (2)	CTF_NFI (2)	Myc_N (2)	PBC (2)
46	Mammalia	9358	Choloepus hoffmanni	822	zf-C2H2 (312)	Homeobox (77)	HLH (30)	HMG_box (25)	SCAN (23)	BTB (20)	zf-C4 (19)	bZIP_1 (16)	Hormone_recep (14)	Ets (14)	Fork_head (11)	T-box (10)	Myb_DNA-binding (8)	Pou (8)	E2F_TDP (6)	CP2 (6)	GATA (6)	bZIP_2 (5)	MH1 (5)	STAT_bind (5)	RHD (5)	zf-C2HC (4)	CUT (4)	RFX_DNA_binding (4)	PAX (4)	Tub (3)	ARID (3)	TIG (3)	TAFH (3)	CTF_NFI (3)	AF-4 (3)	TSC22 (3)	IRF-3 (3)	THAP (2)	Basic (2)	Vert_HS_TF (2)	zf-BED (2)	ETS_PEA3_N (2)	HPD (2)	SIM_C (2)	Runt (2)	PBC (2)	LAG1-DNAbind (2)	GCM (2)	zf-NF-X1 (2)
47	Mammalia	9305	Sarcophilus harrisii	1354	zf-C2H2 (485)	Homeobox (166)	HLH (76)	HMG_box (43)	SCAN (33)	Fork_head (32)	BTB (29)	Hormone_recep (28)	bZIP_1 (26)	Ets (24)	zf-C4 (18)	T-box (17)	GATA (13)	MH1 (13)	Myb_DNA-binding (12)	CP2 (11)	Pou (11)	RHD (10)	PAX (9)	E2F_TDP (9)	bZIP_2 (9)	RFX_DNA_binding (7)	CUT (7)	TAFH (7)	zf-C2HC (6)	STAT_bind (6)	IRF-3 (6)	AF-4 (5)	TSC22 (5)	Basic (4)	ARID (4)	PBC (4)	SRF-TF (4)	Tub (4)	IRF (4)	CTF_NFI (3)	Runt (3)	TEA (3)	P53 (3)	DM (3)	Vert_HS_TF (2)	BTD (2)	ETS_PEA3_N (2)	SIM_C (2)	HSF_DNA-bind (2)
48	Mammalia	13616	Monodelphis domestica	1666	zf-C2H2 (723)	Homeobox (167)	HLH (95)	HMG_box (51)	Fork_head (39)	BTB (35)	bZIP_1 (30)	Hormone_recep (27)	SCAN (27)	T-box (26)	Ets (22)	zf-C4 (16)	Myb_DNA-binding (15)	GATA (14)	Pou (14)	E2F_TDP (11)	bZIP_2 (11)	RFX_DNA_binding (9)	RHD (9)	MH1 (9)	zf-C2HC (7)	CP2 (7)	PAX (7)	CUT (7)	TAFH (7)	DM (7)	STAT_bind (6)	SRF-TF (5)	IRF-3 (5)	Tub (5)	AF-4 (5)	TSC22 (5)	Basic (4)	GTF2I (4)	ARID (4)	CTF_NFI (4)	PBC (4)	HSF_DNA-bind (4)	IRF (4)	ETS_PEA3_N (3)	Runt (3)	TF_Otx (3)	TEA (3)	P53 (3)	CBFD_NFYB_HMF (3)
49	Mammalia	9315	Macropus eugenii	973	zf-C2H2 (239)	Homeobox (133)	HLH (64)	HMG_box (36)	Fork_head (33)	Hormone_recep (26)	BTB (24)	bZIP_1 (22)	Ets (22)	zf-C4 (17)	T-box (14)	Myb_DNA-binding (13)	SCAN (11)	GATA (11)	RHD (9)	E2F_TDP (9)	Pou (9)	bZIP_2 (8)	IRF-3 (7)	PAX (7)	CUT (7)	RFX_DNA_binding (6)	CP2 (6)	Tub (6)	MH1 (6)	zf-C2HC (5)	SRF-TF (5)	STAT_bind (5)	Basic (4)	CTF_NFI (4)	PBC (4)	TEA (4)	TAFH (4)	AF-4 (4)	TSC22 (4)	ETS_PEA3_N (3)	Myc_N (3)	HSF_DNA-bind (3)	P53 (3)	IRF (3)	DM (3)	GTF2I (2)	Vert_HS_TF (2)	BTD (2)	ARID (2)
50	Amphibia	8364	Xenopus tropicalis	1241	zf-C2H2 (351)	Homeobox (178)	HLH (86)	HMG_box (45)	Fork_head (42)	BTB (34)	Hormone_recep (30)	bZIP_1 (29)	Ets (23)	zf-C4 (20)	Pou (17)	SCAN (15)	T-box (15)	Myb_DNA-binding (15)	bZIP_2 (13)	GATA (12)	RHD (10)	IRF-3 (9)	zf-BED (9)	MH1 (9)	PAX (8)	E2F_TDP (8)	CUT (7)	zf-C2HC (6)	RFX_DNA_binding (6)	CP2 (6)	STAT_bind (6)	ARID (5)	HSF_DNA-bind (5)	Tub (5)	TAFH (5)	TSC22 (5)	DM (5)	Basic (4)	CTF_NFI (4)	Myc_N (4)	AF-4 (4)	Runt (3)	PBC (3)	SRF-TF (3)	P53 (3)	IRF (3)	THAP (2)	GTF2I (2)	Vert_HS_TF (2)
51	Sarcopterygii	7897	Latimeria chalumnae	1225	zf-C2H2 (213)	Homeobox (188)	HLH (99)	Fork_head (50)	HMG_box (48)	BTB (40)	SCAN (39)	Hormone_recep (33)	bZIP_1 (33)	Ets (31)	zf-C4 (23)	zf-BED (20)	T-box (19)	Pou (16)	GATA (14)	bZIP_2 (13)	Myb_DNA-binding (12)	MH1 (11)	RHD (11)	E2F_TDP (9)	IRF-3 (9)	CUT (8)	RFX_DNA_binding (8)	zf-C2HC (7)	PBC (7)	PAX (7)	TAFH (6)	AF-4 (6)	Tub (5)	CP2 (5)	TSC22 (5)	Myc_N (5)	DM (5)	SRF-TF (5)	Basic (4)	CTF_NFI (4)	HSF_DNA-bind (4)	STAT_bind (4)	TEA (4)	P53 (3)	ARID (3)	TIG (3)	ETS_PEA3_N (3)	Runt (3)	IRF (3)
52	Actinopterygii	8090	Oryzias latipes	1281	zf-C2H2 (291)	Homeobox (189)	HLH (108)	HMG_box (56)	Fork_head (48)	bZIP_1 (39)	BTB (35)	Hormone_recep (33)	zf-C4 (32)	Ets (26)	T-box (22)	GATA (17)	Pou (17)	MH1 (13)	bZIP_2 (12)	zf-C2HC (10)	RFX_DNA_binding (10)	RHD (10)	E2F_TDP (10)	PAX (9)	zf-BED (8)	TAFH (8)	IRF-3 (7)	CUT (7)	CP2 (6)	Myb_DNA-binding (6)	TSC22 (6)	CTF_NFI (5)	PBC (5)	SRF-TF (5)	STAT_bind (5)	Tub (5)	AF-4 (5)	DM (5)	Basic (4)	Runt (4)	Myc_N (4)	TF_Otx (4)	TEA (4)	HPD (4)	IRF (4)	ARID (3)	SCAN (3)	ETS_PEA3_N (3)	P53 (3)
53	Actinopterygii	8083	Xiphophorus maculatus	1450	zf-C2H2 (363)	Homeobox (200)	HLH (115)	HMG_box (59)	bZIP_1 (50)	Fork_head (42)	BTB (38)	zf-C4 (38)	Hormone_recep (33)	Ets (26)	T-box (23)	bZIP_2 (19)	Pou (17)	GATA (14)	RHD (13)	MH1 (13)	PAX (11)	CUT (11)	zf-C2HC (10)	RFX_DNA_binding (10)	Myb_DNA-binding (10)	E2F_TDP (10)	SRF-TF (9)	IRF-3 (7)	TAFH (7)	TSC22 (7)	DM (7)	ARID (6)	CP2 (6)	STAT_bind (6)	Tub (6)	Basic (5)	Myc_N (5)	PBC (5)	TF_Otx (5)	TEA (5)	HPD (5)	AF-4 (5)	IRF (5)	THAP (4)	ETS_PEA3_N (4)	CTF_NFI (4)	Runt (4)	zf-BED (4)	BTD (3)
54	Actinopterygii	8128	Oreochromis niloticus	1551	zf-C2H2 (412)	Homeobox (238)	HLH (117)	HMG_box (63)	Fork_head (58)	bZIP_1 (47)	BTB (41)	Hormone_recep (37)	zf-C4 (34)	Ets (24)	T-box (23)	zf-BED (20)	bZIP_2 (19)	Pou (18)	GATA (17)	PAX (15)	MH1 (14)	Myb_DNA-binding (13)	RHD (13)	E2F_TDP (11)	zf-C2HC (10)	CUT (10)	SRF-TF (9)	TAFH (8)	ARID (7)	RFX_DNA_binding (7)	CP2 (7)	IRF-3 (7)	STAT_bind (7)	Tub (6)	TSC22 (6)	PBC (6)	DM (6)	TF_Otx (6)	HPD (5)	CTF_NFI (5)	Myc_N (5)	IRF (5)	TEA (5)	Basic (4)	ETS_PEA3_N (4)	AF-4 (4)	Runt (4)	THAP (3)	P53 (3)
55	Actinopterygii	69293	Gasterosteus aculeatus	1317	zf-C2H2 (270)	Homeobox (218)	HLH (116)	HMG_box (52)	Fork_head (49)	bZIP_1 (40)	Hormone_recep (36)	BTB (34)	zf-C4 (31)	Ets (25)	T-box (19)	Pou (18)	bZIP_2 (17)	GATA (15)	MH1 (14)	PAX (12)	zf-C2HC (10)	Myb_DNA-binding (10)	CUT (10)	RHD (10)	E2F_TDP (9)	SCAN (8)	RFX_DNA_binding (8)	SRF-TF (8)	STAT_bind (8)	IRF-3 (8)	TAFH (7)	CP2 (7)	TSC22 (7)	DM (7)	Tub (6)	PBC (6)	zf-BED (5)	ARID (5)	HPD (5)	Myc_N (5)	TEA (5)	Basic (4)	ETS_PEA3_N (4)	CTF_NFI (4)	AF-4 (4)	Runt (4)	IRF (4)	TF_Otx (4)	P53 (3)
56	Actinopterygii	31033	Takifugu rubripes	1359	zf-C2H2 (273)	Homeobox (225)	HLH (115)	HMG_box (56)	Fork_head (52)	bZIP_1 (41)	Hormone_recep (39)	BTB (33)	zf-C4 (32)	Ets (25)	T-box (23)	Pou (19)	GATA (17)	HSF_DNA-bind (15)	bZIP_2 (14)	MH1 (13)	Myb_DNA-binding (12)	CUT (12)	PAX (12)	RHD (11)	zf-C2HC (9)	E2F_TDP (9)	RFX_DNA_binding (9)	SRF-TF (8)	TAFH (7)	IRF (7)	STAT_bind (7)	Tub (6)	CP2 (6)	TSC22 (6)	Runt (6)	DM (6)	Basic (5)	ARID (5)	IRF-3 (5)	TF_Otx (5)	TEA (5)	ETS_PEA3_N (4)	HPD (4)	CTF_NFI (4)	Myc_N (4)	PBC (4)	THAP (3)	CG-1 (3)	P53 (3)
57	Actinopterygii	99883	Tetraodon nigroviridis	1408	zf-C2H2 (271)	Homeobox (233)	HLH (111)	HMG_box (63)	Fork_head (55)	bZIP_1 (40)	zf-C4 (38)	Hormone_recep (37)	BTB (36)	Ets (27)	T-box (24)	bZIP_2 (18)	GATA (18)	Pou (17)	RHD (15)	MH1 (14)	PAX (12)	HSF_DNA-bind (11)	Myb_DNA-binding (11)	E2F_TDP (11)	CUT (11)	zf-C2HC (10)	TSC22 (10)	RFX_DNA_binding (9)	SRF-TF (9)	TAFH (8)	ETS_PEA3_N (7)	CP2 (7)	IRF-3 (7)	STAT_bind (7)	Tub (7)	ARID (6)	DM (6)	Basic (5)	PBC (5)	TF_Otx (5)	TEA (5)	zf-BED (5)	HPD (5)	IRF (5)	CTF_NFI (4)	Myc_N (4)	Runt (4)	CG-1 (3)	P53 (3)
58	Actinopterygii	8049	Gadus morhua	1309	zf-C2H2 (252)	Homeobox (225)	HLH (120)	Fork_head (57)	HMG_box (53)	bZIP_1 (38)	zf-C4 (38)	Hormone_recep (33)	Ets (26)	BTB (24)	T-box (22)	Pou (18)	GATA (16)	MH1 (13)	PAX (13)	bZIP_2 (12)	RHD (12)	CUT (11)	zf-C2HC (10)	Myb_DNA-binding (9)	E2F_TDP (9)	zf-BED (9)	RFX_DNA_binding (8)	TAFH (8)	SRF-TF (8)	STAT_bind (8)	CP2 (7)	Tub (6)	PBC (6)	IRF (6)	IRF-3 (6)	ARID (5)	HPD (5)	TSC22 (5)	Myc_N (5)	DM (5)	TEA (5)	AF-4 (4)	Runt (4)	HSF_DNA-bind (4)	TF_Otx (4)	P53 (3)	ETS_PEA3_N (3)	CTF_NFI (3)	THAP (2)
59	Actinopterygii	7955	Danio rerio	2376	zf-C2H2 (1156)	Homeobox (260)	HLH (126)	Fork_head (69)	HMG_box (62)	bZIP_1 (45)	BTB (41)	Hormone_recep (40)	zf-C4 (33)	bZIP_2 (27)	T-box (26)	Ets (25)	Myb_DNA-binding (18)	GATA (18)	Pou (17)	PAX (13)	RHD (13)	MH1 (13)	zf-BED (12)	E2F_TDP (11)	CUT (11)	zf-C2HC (10)	RFX_DNA_binding (8)	SRF-TF (8)	IRF-3 (8)	STAT_bind (8)	CP2 (7)	PBC (7)	Tub (7)	TEA (6)	TAFH (6)	TSC22 (6)	IRF (6)	DM (6)	ARID (5)	Runt (5)	Myc_N (5)	TF_Otx (5)	THAP (4)	Basic (4)	GTF2I (4)	ETS_PEA3_N (4)	CTF_NFI (4)	HSF_DNA-bind (4)	AF-4 (4)
60	Petromyzontida	7757	Petromyzon marinus	534	zf-C2H2 (129)	Homeobox (56)	HLH (37)	HMG_box (23)	Fork_head (22)	Hormone_recep (20)	bZIP_1 (18)	zf-C4 (17)	BTB (12)	T-box (8)	MH1 (8)	E2F_TDP (7)	GATA (7)	Ets (7)	Myb_DNA-binding (6)	CP2 (5)	Pou (5)	RHD (5)	zf-C2HC (4)	bZIP_2 (4)	STAT_bind (4)	ARID (3)	RFX_DNA_binding (3)	Myc_N (3)	Tub (2)	P53 (2)	CUT (2)	ETS_PEA3_N (2)	TAFH (2)	AF-4 (2)	DM (2)	GCM (2)	zf-NF-X1 (2)	Nrf1_DNA-bind (2)	PAX (2)	zf-BED (1)	MBD (1)	TIG (1)	HPD (1)	CBFB_NFYA (1)	TSC22 (1)	HSF_DNA-bind (1)	IRF (1)	CBFD_NFYB_HMF (1)	IRF-3 (1)
61	Ascidiacea	7719	Ciona intestinalis	485	zf-C2H2 (109)	Homeobox (75)	HLH (39)	Fork_head (25)	HMG_box (20)	bZIP_1 (15)	Ets (15)	zf-C4 (10)	T-box (9)	Hormone_recep (8)	bZIP_2 (7)	IRF (6)	BTB (5)	GATA (5)	MH1 (5)	E2F_TDP (4)	zf-C2HC (3)	zf-BED (3)	RFX_DNA_binding (3)	IRF-3 (3)	PAX (3)	Myb_DNA-binding (2)	P53 (2)	BTD (2)	HPD (2)	CP2 (2)	DM (2)	zf-NF-X1 (2)	SRF-TF (2)	STAT_bind (2)	Pou (2)	TEA (2)	RHD (2)	CG-1 (1)	Tub (1)	CSD (1)	STAT_int (1)	GTF2I (1)	ARID (1)	TIG (1)	TAFH (1)	CTF_NFI (1)	AF-4 (1)	CBFB_NFYA (1)	NDT80_PhoG (1)
62	Ascidiacea	51511	Ciona savignyi	441	zf-C2H2 (93)	Homeobox (67)	HLH (38)	Fork_head (27)	HMG_box (17)	T-box (15)	bZIP_1 (15)	Ets (12)	zf-C4 (10)	Hormone_recep (7)	IRF (7)	MH1 (6)	BTB (4)	E2F_TDP (4)	zf-C2HC (3)	TIG (3)	bZIP_2 (3)	GATA (3)	PAX (3)	CSD (2)	P53 (2)	BTD (2)	HPD (2)	TSC22 (2)	zf-NF-X1 (2)	SRF-TF (2)	STAT_bind (2)	Pou (2)	RHD (2)	CG-1 (1)	Tub (1)	Myb_DNA-binding (1)	zf-BED (1)	CUT (1)	RFX_DNA_binding (1)	CP2 (1)	CBFB_NFYA (1)	NDT80_PhoG (1)	Myc_N (1)	Runt (1)	PBC (1)	HSF_DNA-bind (1)	DM (1)	TEA (1)	THAP (0)
63	Echinoidea	7668	Strongylocentrotus purpuratus	763	zf-C2H2 (248)	Homeobox (100)	HLH (43)	HMG_box (29)	Fork_head (26)	zf-C4 (23)	Hormone_recep (19)	bZIP_1 (16)	Ets (13)	SCAN (9)	bZIP_2 (9)	GATA (8)	T-box (7)	RFX_DNA_binding (6)	MH1 (6)	IRF-3 (6)	Myb_DNA-binding (5)	E2F_TDP (5)	Pou (4)	zf-C2HC (3)	ARID (3)	TSC22 (3)	DM (3)	zf-NF-X1 (3)	SRF-TF (3)	RHD (3)	Tub (2)	zf-BED (2)	CUT (2)	TIG (2)	TAFH (2)	Runt (2)	HSF_DNA-bind (2)	IRF (2)	PAX (2)	TEA (2)	THAP (1)	CG-1 (1)	CSD (1)	Basic (1)	P53 (1)	GTF2I (1)	BTD (1)	MBD (1)	ETS_PEA3_N (1)
64	Enteropneusta	10224	Saccoglossus kowalevskii	526	zf-C2H2 (122)	Homeobox (84)	HLH (47)	HMG_box (26)	Fork_head (24)	Hormone_recep (16)	bZIP_1 (16)	SCAN (14)	zf-C4 (13)	bZIP_2 (10)	Ets (10)	T-box (6)	GATA (5)	DM (5)	Myb_DNA-binding (4)	MH1 (4)	Pou (4)	zf-C2HC (3)	P53 (3)	GCM (3)	PAX (3)	RHD (3)	E2F_TDP (2)	ARID (2)	TIG (2)	RFX_DNA_binding (2)	TAFH (2)	HSF_DNA-bind (2)	IRF (2)	SRF-TF (2)	CG-1 (1)	Tub (1)	BTD (1)	CUT (1)	ETS_PEA3_N (1)	HPD (1)	AF-4 (1)	CBFB_NFYA (1)	NDT80_PhoG (1)	Runt (1)	Myc_N (1)	PBC (1)	CBFD_NFYB_HMF (1)	zf-NF-X1 (1)	Nrf1_DNA-bind (1)
65	Arachnida	34638	Metaseiulus occidentalis	554	zf-C2H2 (163)	Homeobox (78)	HLH (35)	HMG_box (27)	Fork_head (16)	zf-C4 (14)	bZIP_1 (13)	T-box (9)	Ets (9)	Hormone_recep (8)	PAX (7)	MH1 (6)	Myb_DNA-binding (5)	bZIP_2 (5)	GATA (5)	STAT_bind (5)	TEA (5)	BTB (4)	DM (4)	Pou (4)	zf-BED (3)	E2F_TDP (3)	RFX_DNA_binding (3)	TAFH (3)	Tub (2)	P53 (2)	ARID (2)	CUT (2)	CP2 (2)	Runt (2)	HSF_DNA-bind (2)	zf-NF-X1 (2)	SRF-TF (2)	RHD (2)	CG-1 (1)	zf-C2HC (1)	CSD (1)	BTD (1)	HPD (1)	CBFB_NFYA (1)	TSC22 (1)	PBC (1)	IRF (1)	CBFD_NFYB_HMF (1)	GCM (1)
66	Insecta	7070	Tribolium castaneum	519	zf-C2H2 (155)	Homeobox (72)	HLH (46)	HMG_box (26)	BTB (15)	Fork_head (15)	bZIP_1 (12)	zf-C4 (12)	bZIP_2 (8)	Ets (8)	Hormone_recep (7)	T-box (6)	MH1 (6)	PAX (6)	GATA (5)	Myb_DNA-binding (4)	Runt (4)	Pou (4)	RHD (4)	zf-C2HC (3)	ARID (3)	Tub (2)	P53 (2)	CUT (2)	E2F_TDP (2)	RFX_DNA_binding (2)	TAFH (2)	CP2 (2)	TSC22 (2)	DM (2)	zf-NF-X1 (2)	SRF-TF (2)	CG-1 (1)	CSD (1)	HTH_psq (1)	BTD (1)	zf-BED (1)	MBD (1)	HPD (1)	AF-4 (1)	CBFB_NFYA (1)	NDT80_PhoG (1)	PBC (1)	CBFD_NFYB_HMF (1)	GCM (1)
67	Insecta	7227	Drosophila melanogaster	662	zf-C2H2 (223)	Homeobox (86)	HLH (55)	HMG_box (26)	Fork_head (19)	zf-C4 (18)	BTB (12)	bZIP_2 (10)	T-box (8)	bZIP_1 (8)	Ets (8)	PAX (8)	zf-BED (6)	GATA (6)	MH1 (5)	Pou (5)	Runt (4)	DM (4)	RHD (4)	Myb_DNA-binding (3)	ARID (3)	E2F_TDP (3)	Hormone_recep (3)	zf-C2HC (2)	Tub (2)	CUT (2)	RFX_DNA_binding (2)	TAFH (2)	CP2 (2)	GCM (2)	zf-NF-X1 (2)	Nrf1_DNA-bind (2)	SRF-TF (2)	THAP (1)	CG-1 (1)	P53 (1)	BTD (1)	MBD (1)	HPD (1)	AF-4 (1)	CBFB_NFYA (1)	NDT80_PhoG (1)	TSC22 (1)	Myc_N (1)	PBC (1)
68	Insecta	7463	Apis florea	488	zf-C2H2 (134)	Homeobox (66)	HLH (44)	HMG_box (20)	zf-C4 (14)	Fork_head (13)	BTB (11)	bZIP_1 (11)	T-box (8)	bZIP_2 (8)	Hormone_recep (7)	GATA (5)	Ets (5)	MH1 (5)	Runt (4)	DM (4)	Pou (4)	PAX (4)	Myb_DNA-binding (3)	E2F_TDP (3)	zf-C2HC (2)	Tub (2)	zf-BED (2)	PBC (2)	HSF_DNA-bind (2)	zf-NF-X1 (2)	Nrf1_DNA-bind (2)	SRF-TF (2)	RHD (2)	CG-1 (1)	HTH_psq (1)	P53 (1)	BTD (1)	MBD (1)	ARID (1)	CUT (1)	RFX_DNA_binding (1)	CP2 (1)	TAFH (1)	AF-4 (1)	CBFB_NFYA (1)	NDT80_PhoG (1)	TSC22 (1)	CBFD_NFYB_HMF (1)	IRF-3 (1)
69	Insecta	7460	Apis mellifera	318	zf-C2H2 (79)	Homeobox (50)	HLH (32)	HMG_box (18)	bZIP_1 (11)	Fork_head (9)	zf-C4 (8)	bZIP_2 (7)	BTB (6)	Hormone_recep (5)	GATA (5)	Ets (5)	Myb_DNA-binding (3)	Runt (3)	MH1 (3)	Pou (3)	T-box (2)	Tub (2)	E2F_TDP (2)	DM (2)	Nrf1_DNA-bind (2)	RHD (2)	CG-1 (1)	HTH_psq (1)	P53 (1)	BTD (1)	ARID (1)	CP2 (1)	HPD (1)	CBFB_NFYA (1)	NDT80_PhoG (1)	TSC22 (1)	HSF_DNA-bind (1)	CBFD_NFYB_HMF (1)	GCM (1)	SRF-TF (1)	IRF-3 (1)	STAT_bind (1)	PAX (1)	TEA (1)	THAP (0)	zf-C2HC (0)	TF_AP-2 (0)	Prog_receptor (0)	Basic (0)
70	Insecta	30195	Bombus terrestris	529	zf-C2H2 (152)	Homeobox (74)	HLH (46)	HMG_box (24)	zf-C4 (16)	Fork_head (15)	BTB (12)	bZIP_1 (9)	bZIP_2 (8)	T-box (7)	GATA (7)	Ets (7)	PAX (6)	Hormone_recep (5)	MH1 (5)	Myb_DNA-binding (4)	Runt (4)	DM (4)	Pou (4)	zf-C2HC (3)	E2F_TDP (3)	RHD (3)	Tub (2)	CUT (2)	zf-BED (2)	RFX_DNA_binding (2)	CP2 (2)	TAFH (2)	Nrf1_DNA-bind (2)	SRF-TF (2)	THAP (1)	CG-1 (1)	HTH_psq (1)	P53 (1)	BTD (1)	ARID (1)	MBD (1)	HPD (1)	AF-4 (1)	CBFB_NFYA (1)	NDT80_PhoG (1)	TSC22 (1)	PBC (1)	HSF_DNA-bind (1)	CBFD_NFYB_HMF (1)
71	Insecta	132113	Bombus impatiens	530	zf-C2H2 (152)	Homeobox (72)	HLH (46)	HMG_box (24)	Fork_head (14)	zf-C4 (14)	BTB (13)	bZIP_2 (9)	bZIP_1 (9)	Ets (9)	T-box (6)	Hormone_recep (6)	PAX (6)	GATA (5)	MH1 (5)	Myb_DNA-binding (4)	Runt (4)	zf-C2HC (3)	E2F_TDP (3)	DM (3)	Pou (3)	RHD (3)	Tub (2)	ARID (2)	CUT (2)	zf-BED (2)	RFX_DNA_binding (2)	CP2 (2)	TAFH (2)	Nrf1_DNA-bind (2)	SRF-TF (2)	CG-1 (1)	HTH_psq (1)	P53 (1)	BTD (1)	MBD (1)	HPD (1)	AF-4 (1)	CBFB_NFYA (1)	NDT80_PhoG (1)	TSC22 (1)	PBC (1)	HSF_DNA-bind (1)	CBFD_NFYB_HMF (1)	GCM (1)
72	Insecta	143995	Megachile rotundata	530	zf-C2H2 (149)	Homeobox (74)	HLH (45)	HMG_box (24)	Fork_head (16)	BTB (14)	zf-C4 (14)	bZIP_1 (10)	bZIP_2 (9)	Ets (9)	GATA (7)	PAX (7)	T-box (5)	Myb_DNA-binding (5)	Hormone_recep (5)	MH1 (5)	Runt (4)	DM (4)	E2F_TDP (3)	Pou (3)	RHD (3)	Tub (2)	CUT (2)	ARID (2)	RFX_DNA_binding (2)	TAFH (2)	CP2 (2)	AF-4 (2)	zf-NF-X1 (2)	CG-1 (1)	zf-C2HC (1)	HTH_psq (1)	P53 (1)	BTD (1)	zf-BED (1)	CBFB_NFYA (1)	NDT80_PhoG (1)	TSC22 (1)	PBC (1)	HSF_DNA-bind (1)	CBFD_NFYB_HMF (1)	GCM (1)	Nrf1_DNA-bind (1)	SRF-TF (1)	STAT_bind (1)
73	Insecta	7425	Nasonia vitripennis	528	zf-C2H2 (137)	Homeobox (70)	HLH (40)	HMG_box (28)	Fork_head (16)	bZIP_1 (12)	BTB (11)	zf-C4 (10)	Hormone_recep (8)	bZIP_2 (8)	GATA (8)	Ets (7)	RHD (6)	T-box (5)	Myb_DNA-binding (5)	MH1 (5)	PAX (5)	E2F_TDP (4)	Runt (4)	Pou (4)	zf-C2HC (3)	TAFH (3)	PBC (3)	DM (3)	Tub (2)	BTD (2)	CUT (2)	zf-BED (2)	ARID (2)	CP2 (2)	HSF_DNA-bind (2)	zf-NF-X1 (2)	Nrf1_DNA-bind (2)	SRF-TF (2)	THAP (1)	CG-1 (1)	CSD (1)	P53 (1)	RFX_DNA_binding (1)	HPD (1)	AF-4 (1)	CBFB_NFYA (1)	TSC22 (1)	CBFD_NFYB_HMF (1)	GCM (1)
74	Insecta	7029	Acyrthosiphon pisum	717	zf-C2H2 (252)	Homeobox (77)	HLH (49)	zf-BED (26)	HMG_box (23)	Fork_head (17)	zf-C4 (17)	BTB (14)	bZIP_1 (12)	bZIP_2 (11)	Ets (9)	MH1 (8)	GATA (7)	PAX (7)	THAP (6)	Myb_DNA-binding (5)	E2F_TDP (5)	Hormone_recep (5)	SRF-TF (5)	T-box (4)	ARID (3)	RFX_DNA_binding (3)	TAFH (3)	TSC22 (3)	Runt (3)	Pou (3)	STAT_bind (3)	zf-C2HC (2)	Tub (2)	P53 (2)	BTD (2)	CUT (2)	CBFB_NFYA (2)	DM (2)	IRF-3 (2)	RHD (2)	CG-1 (1)	ETS_PEA3_N (1)	HPD (1)	AF-4 (1)	PBC (1)	HSF_DNA-bind (1)	CBFD_NFYB_HMF (1)	GCM (1)	Nrf1_DNA-bind (1)
75	Chromadorea	6239	Caenorhabditis elegans	782	Hormone_recep (159)	zf-C4 (126)	zf-C2H2 (96)	Homeobox (84)	HLH (39)	T-box (21)	HMG_box (17)	bZIP_2 (16)	Fork_head (15)	GATA (13)	DM (11)	Ets (10)	zf-BED (9)	bZIP_1 (8)	PAX (8)	CUT (6)	TSC22 (6)	MH1 (6)	Myb_DNA-binding (4)	E2F_TDP (4)	Pou (3)	Tub (2)	CSD (2)	CBFB_NFYA (2)	NDT80_PhoG (2)	PBC (2)	HSF_DNA-bind (2)	SRF-TF (2)	zf-C2HC (1)	CG-1 (1)	BTB (1)	BTD (1)	MBD (1)	ARID (1)	RFX_DNA_binding (1)	TAFH (1)	CP2 (1)	HPD (1)	AF-4 (1)	Runt (1)	zf-NF-X1 (1)	STAT_bind (1)	TEA (1)	THAP (0)	TF_AP-2 (0)
76	Hydrozoa	6087	Hydra magnipapillata	441	zf-C2H2 (93)	zf-BED (47)	Homeobox (38)	HMG_box (27)	HLH (22)	bZIP_1 (16)	Fork_head (14)	Ets (9)	bZIP_2 (8)	THAP (7)	T-box (6)	zf-C4 (6)	MH1 (5)	E2F_TDP (4)	RFX_DNA_binding (4)	GATA (4)	HSF_DNA-bind (4)	IRF (4)	DM (4)	PAX (4)	Myb_DNA-binding (3)	P53 (3)	Hormone_recep (3)	zf-C2HC (2)	TAFH (2)	CP2 (2)	AF-4 (2)	PBC (2)	zf-NF-X1 (2)	SRF-TF (2)	Pou (2)	CG-1 (1)	Tub (1)	BTD (1)	TIG (1)	TSC22 (1)	Runt (1)	CBFD_NFYB_HMF (1)	Nrf1_DNA-bind (1)	STAT_bind (1)	IRF-3 (1)	TEA (1)	RHD (1)	TF_AP-2 (0)	Prog_receptor (0)
77	Demospongiae	400682	Amphimedon queenslandica	227	zf-C2H2 (23)	Homeobox (18)	Fork_head (15)	HMG_box (12)	HLH (11)	bZIP_1 (11)	zf-BED (9)	T-box (8)	Ets (7)	MH1 (7)	SCAN (5)	Tub (3)	Myb_DNA-binding (3)	E2F_TDP (3)	bZIP_2 (3)	CP2 (3)	Hormone_recep (2)	TIG (2)	TSC22 (2)	zf-NF-X1 (2)	SRF-TF (2)	STAT_bind (2)	CG-1 (1)	zf-C2HC (1)	CSD (1)	BTD (1)	ARID (1)	RFX_DNA_binding (1)	GATA (1)	CBFB_NFYA (1)	NDT80_PhoG (1)	Runt (1)	HSF_DNA-bind (1)	IRF (1)	CBFD_NFYB_HMF (1)	Nrf1_DNA-bind (1)	IRF-3 (1)	Pou (1)	PAX (1)	TEA (1)	RHD (1)	THAP (0)	TF_AP-2 (0)	Prog_receptor (0)	HTH_psq (0)
[truncated: 31 more columns]
